# Supplementary material for: (−)-Norfluoro­curarine ethanol monosolvate
Source: Acta Crystallogr Sect E Struct Rep Online. 2013 Jun 15;69(Pt 7):o1100. doi: 10.1107/S1600536813015365 (PMC3770376; doi:10.1107/S1600536813015365)
Supplement: Supplementary file 1 [file e-69-o1100-sup1.cif]

##############################################################################
#                                                                            #
# This CIF contains the data in a paper accepted for publication in          #
# Acta Crystallographica Section E. It conforms to the requirements of       #
# Notes for Authors for Acta Crystallographica Section E, and has been       #
# peer reviewed under the auspices of the IUCr Commission on Journals.       #
#                                                                            #
# Full details of the Crystallographic Information File format               #
# are given in the paper "The Crystallographic Information File (CIF):       #
# a New Standard Archive File for Crystallography" by S. R. Hall, F. H.      #
# Allen and I. D. Brown [Acta Cryst. (1991), A47, 655-685].                  #
#                                                                            #
# The current version of the core CIF dictionary is obtainable from          #
# ftp://ftp.iucr.org/pub/cif_core.dic.                                       #
#                                                                            #
# Software is freely available for graphical display of the structure(s)     #
# in this CIF. For information consult the CIF software page                 #
# http://www.iucr.org/resources/cif/software.                                #
#                                                                            #
# This file may be used for bona fide research purposes within the           #
# scientific community so long as proper attribution is given to the journal # 
# article from which it was obtained.                                        #
#                                                                            #
##############################################################################
data_I
_audit_creation_method     SHELXL-97
_chemical_name_systematic
;
(-)-Norfluorocurarine ethanol monosolvate
;
_chemical_name_common     'Vincanine ethanol monosolvate'
_chemical_formula_moiety     'C19 H20 N2 O, C2 H6 O'
_chemical_formula_sum     'C21 H26 N2 O2'
_chemical_formula_iupac     'C19 H20 N2 O, C2 H6 O'
_chemical_formula_weight     338.44
_chemical_melting_point     ?
_symmetry_cell_setting     orthorhombic
_symmetry_space_group_name_H-M     'P 21 21 21'
_symmetry_space_group_name_Hall     'P 2ac 2ab'
loop_
    _symmetry_equiv_pos_as_xyz
    'x, y, z'
    '-x+1/2, -y, z+1/2'
    'x+1/2, -y+1/2, -z'
    '-x, y+1/2, -z+1/2'
_cell_length_a     7.0138(5)
_cell_length_b     16.0900(10)
_cell_length_c     16.490(2)
_cell_angle_alpha     90.00
_cell_angle_beta     90.00
_cell_angle_gamma     90.00
_cell_volume     1860.9(3)
_cell_formula_units_Z     4
_cell_measurement_reflns_used     1783
_cell_measurement_theta_min     3.8336
_cell_measurement_theta_max     75.7042
_cell_measurement_temperature     293(2)
_exptl_crystal_description     prysmatic
_exptl_crystal_colour     'orange'
_exptl_crystal_size_max     0.60
_exptl_crystal_size_mid     0.30
_exptl_crystal_size_min     0.20
_exptl_crystal_density_diffrn     1.208
_exptl_crystal_density_meas     ?
_exptl_crystal_density_method     'not measured'
_exptl_crystal_F_000     728
_exptl_absorpt_coefficient_mu     0.615
_exptl_absorpt_correction_type     multi-scan
_exptl_absorpt_process_details
;
(CrysAlisPro; Oxford Diffraction, 2009)
;
_exptl_absorpt_correction_T_min     0.8012
_exptl_absorpt_correction_T_max     0.8841
_exptl_special_details
;
;
_diffrn_ambient_temperature     293(2)
_diffrn_radiation_type     CuK\a
_diffrn_radiation_wavelength     1.54184
_diffrn_radiation_source     'fine-focus sealed tube'
_diffrn_radiation_monochromator     graphite
_diffrn_measurement_device_type     'Oxford Xcalibur, Ruby'
_diffrn_measurement_method     'omega-scan'
_diffrn_detector_area_resol_mean     10.2576
_diffrn_reflns_number     5608
_diffrn_reflns_av_R_equivalents     0.0274
_diffrn_reflns_av_sigmaI/netI     0.0404
_diffrn_reflns_theta_min     3.84
_diffrn_reflns_theta_max     69.96
_diffrn_reflns_theta_full     69.96
_diffrn_measured_fraction_theta_max     0.964
_diffrn_measured_fraction_theta_full     0.964
_diffrn_reflns_limit_h_min     -8
_diffrn_reflns_limit_h_max     7
_diffrn_reflns_limit_k_min     -19
_diffrn_reflns_limit_k_max     17
_diffrn_reflns_limit_l_min     -18
_diffrn_reflns_limit_l_max     20
_diffrn_standards_number     ?
_diffrn_standards_interval_count     ?
_diffrn_standards_interval_time     ?
_diffrn_standards_decay_%     ?
_refine_special_details
;
Refinement of <i>F</i>^2^ against ALL reflections. The weighted <i>R</i>-factor
<i>wR</i> and goodness of fit <i>S</i> are based on <i>F</i>^2^, conventional
<i>R</i>-factors <i>R</i> are based on <i>F</i>, with <i>F</i> set to zero for
negative <i>F</i>^2^. The threshold expression of <i>F</i>^2^ >
\s(<i>F</i>^2^) is used only for calculating <i>R</i>-factors(gt) <i>etc</i>.
and is not relevant to the choice of reflections for refinement.
<i>R</i>-factors based on <i>F</i>^2^ are statistically about twice as large
as those based on <i>F</i>, and <i>R</i>- factors based on ALL data will be
even larger.
;
_reflns_number_total     3178
_reflns_number_gt     2393
_reflns_threshold_expression     >2sigma(I)
_refine_ls_structure_factor_coef     Fsqd
_refine_ls_matrix_type     full
_refine_ls_R_factor_all     0.0700
_refine_ls_R_factor_gt     0.0511
_refine_ls_wR_factor_gt     0.1298
_refine_ls_wR_factor_ref     0.1415
_refine_ls_goodness_of_fit_ref     0.990
_refine_ls_restrained_S_all     0.990
_refine_ls_number_reflns     3178
_refine_ls_number_parameters     237
_refine_ls_number_restraints     0
_refine_ls_hydrogen_treatment     mixed
_refine_ls_weighting_scheme     calc
_refine_ls_weighting_details
         'calc w=1/[\s^2^(Fo^2^)+(0.0858P)^2^+0.0000P] where P=(Fo^2^+2Fc^2^)/3'
_atom_sites_solution_hydrogens     geom
_atom_sites_solution_primary     direct
_atom_sites_solution_secondary     difmap
_refine_ls_shift/su_max     0.000
_refine_ls_shift/su_mean     0.000
_refine_diff_density_max     0.327
_refine_diff_density_min     -0.186
_refine_ls_extinction_method     SHELXL
_refine_ls_extinction_coef     0.0029(5)
_refine_ls_extinction_expression
                                  'Fc^*^=kFc[1+0.001xFc^2^\l^3^/sin(2\q)]^-1/4^'
loop_
    _atom_type_symbol
    _atom_type_description
    _atom_type_scat_dispersion_real
    _atom_type_scat_dispersion_imag
    _atom_type_scat_source
    'C' 'C' 0.0181 0.0091
                         'International Tables Vol C Tables 4.2.6.8 and 6.1.1.4'
    'N' 'N' 0.0311 0.0180
                         'International Tables Vol C Tables 4.2.6.8 and 6.1.1.4'
    'O' 'O' 0.0492 0.0322
                         'International Tables Vol C Tables 4.2.6.8 and 6.1.1.4'
    'H' 'H' 0.0000 0.0000
                         'International Tables Vol C Tables 4.2.6.8 and 6.1.1.4'
_computing_data_collection
;
CrysAlis PRO (Oxford Diffraction, 2009)
;
_computing_cell_refinement
;
CrysAlis PRO (Oxford Diffraction, 2009)
;
_computing_data_reduction
;
CrysAlis PRO (Oxford Diffraction, 2009)
;
_computing_structure_solution     'SHELXS97 (Sheldrick, 2008)'
_computing_structure_refinement     'SHELXS97 (Sheldrick, 2008)'
_computing_molecular_graphics     'SHELXTL (Sheldrick, 2008)'
_computing_publication_material     'SHELXTL (Sheldrick, 2008)'
loop_
    _atom_site_type_symbol
    _atom_site_label
    _atom_site_fract_x
    _atom_site_fract_y
    _atom_site_fract_z
    _atom_site_U_iso_or_equiv
    _atom_site_adp_type
    _atom_site_calc_flag
    _atom_site_refinement_flags
    _atom_site_occupancy
    _atom_site_symmetry_multiplicity
    _atom_site_disorder_assembly
    _atom_site_disorder_group
    O O1 0.3603(4) 0.42899(18) 0.25960(15) 0.0803(8) Uani d . 1 1 . .
    N N1 0.3795(4) 0.54279(16) 0.38661(17) 0.0502(6) Uani d . 1 1 . .
    C C2 0.2579(4) 0.48488(18) 0.41767(17) 0.0449(6) Uani d . 1 1 . .
    C C3 0.1580(4) 0.44089(18) 0.56238(18) 0.0480(7) Uani d . 1 1 . .
    H H3A 0.2381 0.4495 0.6103 0.058 Uiso calc R 1 1 . .
    N N4 -0.0460(3) 0.44531(15) 0.58692(15) 0.0497(6) Uani d . 1 1 . .
    C C5 -0.1003(4) 0.53164(17) 0.57301(18) 0.0502(7) Uani d . 1 1 . .
    H H5A -0.0557 0.5667 0.6169 0.060 Uiso calc R 1 1 . .
    H H5B -0.2378 0.5368 0.5690 0.060 Uiso calc R 1 1 . .
    C C6 -0.0061(4) 0.55619(17) 0.49369(18) 0.0458(7) Uani d . 1 1 . .
    H H6A 0.0052 0.6161 0.4890 0.055 Uiso calc R 1 1 . .
    H H6B -0.0769 0.5350 0.4475 0.055 Uiso calc R 1 1 . .
    C C7 0.1943(4) 0.51410(16) 0.50026(16) 0.0415(6) Uani d . 1 1 . .
    C C8 0.3434(4) 0.57872(15) 0.51991(17) 0.0429(6) Uani d . 1 1 . .
    C C9 0.3820(4) 0.62291(17) 0.58936(18) 0.0483(7) Uani d . 1 1 . .
    H H9A 0.3178 0.6114 0.6374 0.058 Uiso calc R 1 1 . .
    C C10 0.5188(5) 0.68503(18) 0.5862(2) 0.0548(8) Uani d . 1 1 . .
    H H10A 0.5490 0.7144 0.6330 0.066 Uiso calc R 1 1 . .
    C C11 0.6111(4) 0.70392(17) 0.5142(2) 0.0545(8) Uani d . 1 1 . .
    H H11A 0.7014 0.7463 0.5134 0.065 Uiso calc R 1 1 . .
    C C12 0.5718(4) 0.66105(18) 0.4433(2) 0.0519(8) Uani d . 1 1 . .
    H H12A 0.6323 0.6740 0.3948 0.062 Uiso calc R 1 1 . .
    C C13 0.4380(4) 0.59779(17) 0.44827(19) 0.0451(6) Uani d . 1 1 . .
    C C14 0.2033(5) 0.35663(17) 0.5262(2) 0.0561(8) Uani d . 1 1 . .
    H H14A 0.1569 0.3129 0.5615 0.067 Uiso calc R 1 1 . .
    H H14B 0.3401 0.3502 0.5203 0.067 Uiso calc R 1 1 . .
    C C15 0.1066(5) 0.35033(17) 0.4430(2) 0.0542(8) Uani d . 1 1 . .
    H H15A 0.1239 0.2937 0.4224 0.065 Uiso calc R 1 1 . .
    C C16 0.2053(4) 0.41012(19) 0.3855(2) 0.0507(7) Uani d . 1 1 . .
    C C17 0.2757(5) 0.3843(2) 0.3081(2) 0.0644(9) Uani d . 1 1 . .
    H H17A 0.2557 0.3293 0.2932 0.077 Uiso calc R 1 1 . .
    C C18 -0.2094(6) 0.3305(2) 0.3113(2) 0.0717(10) Uani d . 1 1 . .
    H H18A -0.3063 0.2909 0.2970 0.108 Uiso calc R 1 1 . .
    H H18B -0.0862 0.3049 0.3064 0.108 Uiso calc R 1 1 . .
    H H18C -0.2167 0.3774 0.2755 0.108 Uiso calc R 1 1 . .
    C C19 -0.2388(5) 0.35864(19) 0.3968(2) 0.0591(8) Uani d . 1 1 . .
    H H19A -0.3632 0.3725 0.4110 0.071 Uiso calc R 1 1 . .
    C C20 -0.1099(5) 0.36621(16) 0.4544(2) 0.0519(7) Uani d . 1 1 . .
    C C21 -0.1658(4) 0.3855(2) 0.5405(2) 0.0578(8) Uani d . 1 1 . .
    H H21A -0.2951 0.4069 0.5398 0.069 Uiso calc R 1 1 . .
    H H21B -0.1682 0.3336 0.5703 0.069 Uiso calc R 1 1 . .
    O O2 0.6272(5) 0.5922(2) 0.2494(2) 0.0966(10) Uani d . 1 1 . .
    C C22 0.8184(10) 0.5554(3) 0.2572(3) 0.122(2) Uani d . 1 1 . .
    H H22A 0.8317 0.5300 0.3102 0.146 Uiso calc R 1 1 . .
    H H22B 0.8352 0.5125 0.2165 0.146 Uiso calc R 1 1 . .
    C C23 0.9609(10) 0.6183(5) 0.2469(4) 0.142(2) Uani d . 1 1 . .
    H H23A 1.0852 0.5935 0.2498 0.213 Uiso calc R 1 1 . .
    H H23B 0.9482 0.6591 0.2890 0.213 Uiso calc R 1 1 . .
    H H23C 0.9449 0.6445 0.1951 0.213 Uiso calc R 1 1 . .
    H H1 0.428(5) 0.544(2) 0.338(2) 0.073(12) Uiso d . 1 1 . .
    H H2 0.599(8) 0.585(3) 0.193(3) 0.125(19) Uiso d . 1 1 . .
loop_
    _atom_site_aniso_label
    _atom_site_aniso_U_11
    _atom_site_aniso_U_22
    _atom_site_aniso_U_33
    _atom_site_aniso_U_12
    _atom_site_aniso_U_13
    _atom_site_aniso_U_23
    O1 0.0735(16) 0.1134(19) 0.0539(16) -0.0183(17) 0.0078(14) -0.0189(14)
    N1 0.0464(13) 0.0663(14) 0.0377(15) -0.0053(12) 0.0064(12) 0.0009(11)
    C2 0.0343(13) 0.0568(14) 0.0435(17) 0.0022(13) -0.0031(12) 0.0060(12)
    C3 0.0483(15) 0.0554(15) 0.0403(17) -0.0032(13) -0.0033(13) 0.0104(12)
    N4 0.0471(13) 0.0575(13) 0.0446(15) -0.0064(11) 0.0011(11) 0.0065(11)
    C5 0.0431(15) 0.0573(16) 0.0503(19) 0.0014(13) 0.0048(13) 0.0017(13)
    C6 0.0386(13) 0.0491(14) 0.0496(19) 0.0003(12) -0.0025(13) 0.0056(13)
    C7 0.0421(14) 0.0448(12) 0.0374(16) 0.0035(11) 0.0002(12) 0.0046(11)
    C8 0.0391(14) 0.0467(14) 0.0429(16) 0.0034(12) 0.0034(12) 0.0068(11)
    C9 0.0463(15) 0.0536(15) 0.0452(17) 0.0026(14) 0.0017(14) -0.0012(12)
    C10 0.0530(18) 0.0528(16) 0.059(2) 0.0033(14) -0.0081(16) -0.0091(15)
    C11 0.0400(15) 0.0482(14) 0.075(2) -0.0026(13) -0.0006(16) 0.0034(14)
    C12 0.0408(15) 0.0559(16) 0.059(2) -0.0014(13) 0.0056(15) 0.0046(14)
    C13 0.0402(13) 0.0517(14) 0.0433(17) 0.0034(12) 0.0011(13) 0.0033(12)
    C14 0.0549(18) 0.0500(15) 0.063(2) 0.0010(14) -0.0056(16) 0.0103(14)
    C15 0.0532(17) 0.0443(13) 0.065(2) 0.0029(13) -0.0015(17) -0.0026(13)
    C16 0.0426(14) 0.0571(16) 0.0523(18) 0.0017(13) -0.0007(14) -0.0054(14)
    C17 0.0554(18) 0.074(2) 0.063(2) -0.0033(18) -0.0025(18) -0.0231(17)
    C18 0.067(2) 0.074(2) 0.074(3) -0.0043(19) -0.007(2) -0.0130(18)
    C19 0.0529(18) 0.0570(16) 0.067(2) -0.0049(15) 0.0005(17) -0.0034(15)
    C20 0.0522(17) 0.0448(14) 0.059(2) -0.0074(13) 0.0003(16) 0.0029(13)
    C21 0.0508(17) 0.0622(17) 0.061(2) -0.0128(14) 0.0042(16) 0.0074(15)
    O2 0.0799(19) 0.159(3) 0.0515(18) -0.028(2) 0.0055(16) -0.0156(18)
    C22 0.194(6) 0.102(3) 0.068(3) -0.011(4) -0.040(4) 0.007(3)
    C23 0.128(5) 0.167(6) 0.132(5) -0.044(4) 0.007(4) -0.002(5)
_geom_special_details
;
All e.s.d.'s (except the e.s.d. in the dihedral angle between two l.s. planes)
are estimated using the full covariance matrix. The cell e.s.d.'s are taken
into account individually in the estimation of e.s.d.'s in distances, angles
and torsion angles; correlations between e.s.d.'s in cell parameters are only
used when they are defined by crystal symmetry. An approximate (isotropic)
treatment of cell e.s.d.'s is used for estimating e.s.d.'s involving l.s.
planes.
;
loop_
    _geom_bond_atom_site_label_1
    _geom_bond_atom_site_label_2
    _geom_bond_site_symmetry_2
    _geom_bond_distance
    _geom_bond_publ_flag
    O1 C17 . 1.228(4) ?
    N1 C2 . 1.363(4) ?
    N1 C13 . 1.409(4) ?
    N1 H1 . 0.87(4) ?
    C2 C16 . 1.365(4) ?
    C2 C7 . 1.508(4) ?
    C3 N4 . 1.489(4) ?
    C3 C14 . 1.515(4) ?
    C3 C7 . 1.582(3) ?
    C3 H3A . 0.9800 ?
    N4 C5 . 1.459(4) ?
    N4 C21 . 1.489(4) ?
    C5 C6 . 1.518(4) ?
    C5 H5A . 0.9700 ?
    C5 H5B . 0.9700 ?
    C6 C7 . 1.564(4) ?
    C6 H6A . 0.9700 ?
    C6 H6B . 0.9700 ?
    C7 C8 . 1.509(4) ?
    C8 C9 . 1.375(4) ?
    C8 C13 . 1.389(4) ?
    C9 C10 . 1.387(4) ?
    C9 H9A . 0.9300 ?
    C10 C11 . 1.386(4) ?
    C10 H10A . 0.9300 ?
    C11 C12 . 1.384(4) ?
    C11 H11A . 0.9300 ?
    C12 C13 . 1.387(4) ?
    C12 H12A . 0.9300 ?
    C14 C15 . 1.533(5) ?
    C14 H14A . 0.9700 ?
    C14 H14B . 0.9700 ?
    C15 C16 . 1.518(4) ?
    C15 C20 . 1.551(5) ?
    C15 H15A . 0.9800 ?
    C16 C17 . 1.431(5) ?
    C17 H17A . 0.9300 ?
    C18 C19 . 1.496(5) ?
    C18 H18A . 0.9600 ?
    C18 H18B . 0.9600 ?
    C18 H18C . 0.9600 ?
    C19 C20 . 1.317(5) ?
    C19 H19A . 0.9300 ?
    C20 C21 . 1.505(5) ?
    C21 H21A . 0.9700 ?
    C21 H21B . 0.9700 ?
    O2 C22 . 1.471(7) ?
    O2 H2 . 0.95(5) ?
    C22 C23 . 1.433(8) ?
    C22 H22A . 0.9700 ?
    C22 H22B . 0.9700 ?
    C23 H23A . 0.9600 ?
    C23 H23B . 0.9600 ?
    C23 H23C . 0.9600 ?
loop_
    _geom_angle_atom_site_label_1
    _geom_angle_atom_site_label_2
    _geom_angle_atom_site_label_3
    _geom_angle_site_symmetry_1
    _geom_angle_site_symmetry_3
    _geom_angle
    _geom_angle_publ_flag
    C2 N1 C13 . . 109.9(3) ?
    C2 N1 H1 . . 128(2) ?
    C13 N1 H1 . . 122(2) ?
    N1 C2 C16 . . 128.7(3) ?
    N1 C2 C7 . . 108.1(2) ?
    C16 C2 C7 . . 123.0(3) ?
    N4 C3 C14 . . 110.6(2) ?
    N4 C3 C7 . . 107.2(2) ?
    C14 C3 C7 . . 112.2(2) ?
    N4 C3 H3A . . 109.0 ?
    C14 C3 H3A . . 109.0 ?
    C7 C3 H3A . . 109.0 ?
    C5 N4 C3 . . 104.7(2) ?
    C5 N4 C21 . . 112.8(2) ?
    C3 N4 C21 . . 111.8(2) ?
    N4 C5 C6 . . 105.6(2) ?
    N4 C5 H5A . . 110.6 ?
    C6 C5 H5A . . 110.6 ?
    N4 C5 H5B . . 110.6 ?
    C6 C5 H5B . . 110.6 ?
    H5A C5 H5B . . 108.7 ?
    C5 C6 C7 . . 102.6(2) ?
    C5 C6 H6A . . 111.2 ?
    C7 C6 H6A . . 111.2 ?
    C5 C6 H6B . . 111.2 ?
    C7 C6 H6B . . 111.2 ?
    H6A C6 H6B . . 109.2 ?
    C2 C7 C8 . . 101.8(2) ?
    C2 C7 C6 . . 109.8(2) ?
    C8 C7 C6 . . 109.8(2) ?
    C2 C7 C3 . . 113.6(2) ?
    C8 C7 C3 . . 119.0(2) ?
    C6 C7 C3 . . 102.9(2) ?
    C9 C8 C13 . . 120.0(3) ?
    C9 C8 C7 . . 132.2(3) ?
    C13 C8 C7 . . 107.5(2) ?
    C8 C9 C10 . . 118.5(3) ?
    C8 C9 H9A . . 120.7 ?
    C10 C9 H9A . . 120.7 ?
    C11 C10 C9 . . 120.9(3) ?
    C11 C10 H10A . . 119.5 ?
    C9 C10 H10A . . 119.5 ?
    C12 C11 C10 . . 121.3(3) ?
    C12 C11 H11A . . 119.3 ?
    C10 C11 H11A . . 119.3 ?
    C11 C12 C13 . . 116.8(3) ?
    C11 C12 H12A . . 121.6 ?
    C13 C12 H12A . . 121.6 ?
    C12 C13 C8 . . 122.4(3) ?
    C12 C13 N1 . . 128.0(3) ?
    C8 C13 N1 . . 109.6(2) ?
    C3 C14 C15 . . 108.6(2) ?
    C3 C14 H14A . . 110.0 ?
    C15 C14 H14A . . 110.0 ?
    C3 C14 H14B . . 110.0 ?
    C15 C14 H14B . . 110.0 ?
    H14A C14 H14B . . 108.4 ?
    C16 C15 C14 . . 108.3(3) ?
    C16 C15 C20 . . 114.7(2) ?
    C14 C15 C20 . . 108.3(3) ?
    C16 C15 H15A . . 108.4 ?
    C14 C15 H15A . . 108.4 ?
    C20 C15 H15A . . 108.4 ?
    C2 C16 C17 . . 120.6(3) ?
    C2 C16 C15 . . 116.1(3) ?
    C17 C16 C15 . . 122.1(3) ?
    O1 C17 C16 . . 125.3(3) ?
    O1 C17 H17A . . 117.3 ?
    C16 C17 H17A . . 117.3 ?
    C19 C18 H18A . . 109.5 ?
    C19 C18 H18B . . 109.5 ?
    H18A C18 H18B . . 109.5 ?
    C19 C18 H18C . . 109.5 ?
    H18A C18 H18C . . 109.5 ?
    H18B C18 H18C . . 109.5 ?
    C20 C19 C18 . . 127.8(3) ?
    C20 C19 H19A . . 116.1 ?
    C18 C19 H19A . . 116.1 ?
    C19 C20 C21 . . 121.4(3) ?
    C19 C20 C15 . . 124.7(3) ?
    C21 C20 C15 . . 113.7(3) ?
    N4 C21 C20 . . 118.1(2) ?
    N4 C21 H21A . . 107.8 ?
    C20 C21 H21A . . 107.8 ?
    N4 C21 H21B . . 107.8 ?
    C20 C21 H21B . . 107.8 ?
    H21A C21 H21B . . 107.1 ?
    C22 O2 H2 . . 103(3) ?
    C23 C22 O2 . . 110.0(5) ?
    C23 C22 H22A . . 109.7 ?
    O2 C22 H22A . . 109.7 ?
    C23 C22 H22B . . 109.7 ?
    O2 C22 H22B . . 109.7 ?
    H22A C22 H22B . . 108.2 ?
    C22 C23 H23A . . 109.5 ?
    C22 C23 H23B . . 109.5 ?
    H23A C23 H23B . . 109.5 ?
    C22 C23 H23C . . 109.5 ?
    H23A C23 H23C . . 109.5 ?
    H23B C23 H23C . . 109.5 ?
loop_
    _geom_torsion_atom_site_label_1
    _geom_torsion_atom_site_label_2
    _geom_torsion_atom_site_label_3
    _geom_torsion_atom_site_label_4
    _geom_torsion_site_symmetry_1
    _geom_torsion_site_symmetry_2
    _geom_torsion_site_symmetry_3
    _geom_torsion_site_symmetry_4
    _geom_torsion
    _geom_torsion_publ_flag
    C13 N1 C2 C16 . . . . -162.4(3) ?
    C13 N1 C2 C7 . . . . 13.9(3) ?
    C14 C3 N4 C5 . . . . -146.6(2) ?
    C7 C3 N4 C5 . . . . -24.0(3) ?
    C14 C3 N4 C21 . . . . -24.2(3) ?
    C7 C3 N4 C21 . . . . 98.4(3) ?
    C3 N4 C5 C6 . . . . 40.5(3) ?
    C21 N4 C5 C6 . . . . -81.3(3) ?
    N4 C5 C6 C7 . . . . -40.3(3) ?
    N1 C2 C7 C8 . . . . -17.6(3) ?
    C16 C2 C7 C8 . . . . 159.0(3) ?
    N1 C2 C7 C6 . . . . 98.7(3) ?
    C16 C2 C7 C6 . . . . -84.7(3) ?
    N1 C2 C7 C3 . . . . -146.8(2) ?
    C16 C2 C7 C3 . . . . 29.8(4) ?
    C5 C6 C7 C2 . . . . 145.0(2) ?
    C5 C6 C7 C8 . . . . -104.0(2) ?
    C5 C6 C7 C3 . . . . 23.7(3) ?
    N4 C3 C7 C2 . . . . -119.1(3) ?
    C14 C3 C7 C2 . . . . 2.4(3) ?
    N4 C3 C7 C8 . . . . 121.1(3) ?
    C14 C3 C7 C8 . . . . -117.4(3) ?
    N4 C3 C7 C6 . . . . -0.6(3) ?
    C14 C3 C7 C6 . . . . 120.9(3) ?
    C2 C7 C8 C9 . . . . -171.9(3) ?
    C6 C7 C8 C9 . . . . 71.9(4) ?
    C3 C7 C8 C9 . . . . -46.2(4) ?
    C2 C7 C8 C13 . . . . 15.1(3) ?
    C6 C7 C8 C13 . . . . -101.1(3) ?
    C3 C7 C8 C13 . . . . 140.8(3) ?
    C13 C8 C9 C10 . . . . -1.2(4) ?
    C7 C8 C9 C10 . . . . -173.5(3) ?
    C8 C9 C10 C11 . . . . 1.8(4) ?
    C9 C10 C11 C12 . . . . -0.7(5) ?
    C10 C11 C12 C13 . . . . -0.9(4) ?
    C11 C12 C13 C8 . . . . 1.4(4) ?
    C11 C12 C13 N1 . . . . -176.8(3) ?
    C9 C8 C13 C12 . . . . -0.4(4) ?
    C7 C8 C13 C12 . . . . 173.6(2) ?
    C9 C8 C13 N1 . . . . 178.1(2) ?
    C7 C8 C13 N1 . . . . -7.9(3) ?
    C2 N1 C13 C12 . . . . 174.5(3) ?
    C2 N1 C13 C8 . . . . -3.9(3) ?
    N4 C3 C14 C15 . . . . 70.8(3) ?
    C7 C3 C14 C15 . . . . -48.7(3) ?
    C3 C14 C15 C16 . . . . 68.8(3) ?
    C3 C14 C15 C20 . . . . -56.2(3) ?
    N1 C2 C16 C17 . . . . -1.8(5) ?
    C7 C2 C16 C17 . . . . -177.7(3) ?
    N1 C2 C16 C15 . . . . 165.5(3) ?
    C7 C2 C16 C15 . . . . -10.3(4) ?
    C14 C15 C16 C2 . . . . -38.9(4) ?
    C20 C15 C16 C2 . . . . 82.2(3) ?
    C14 C15 C16 C17 . . . . 128.2(3) ?
    C20 C15 C16 C17 . . . . -110.7(3) ?
    C2 C16 C17 O1 . . . . -11.7(5) ?
    C15 C16 C17 O1 . . . . -178.3(3) ?
    C18 C19 C20 C21 . . . . -172.5(3) ?
    C18 C19 C20 C15 . . . . 2.8(5) ?
    C16 C15 C20 C19 . . . . 64.9(4) ?
    C14 C15 C20 C19 . . . . -173.9(3) ?
    C16 C15 C20 C21 . . . . -119.4(3) ?
    C14 C15 C20 C21 . . . . 1.7(3) ?
    C5 N4 C21 C20 . . . . 85.3(3) ?
    C3 N4 C21 C20 . . . . -32.3(4) ?
    C19 C20 C21 N4 . . . . -139.5(3) ?
    C15 C20 C21 N4 . . . . 44.7(4) ?
loop_
    _geom_hbond_atom_site_label_D
    _geom_hbond_atom_site_label_H
    _geom_hbond_atom_site_label_A
    _geom_hbond_site_symmetry_A
    _geom_hbond_distance_DH
    _geom_hbond_distance_HA
    _geom_hbond_distance_DA
    _geom_hbond_angle_DHA
    _geom_hbond_publ_flag
    N1 H1 O1 - 0.87(3) 2.31(3) 2.785(4) 115(3) y
    N1 H1 O2 - 0.87(3) 2.17(3) 2.961(4) 152(3) y
    O2 H2 N4 2_564 0.96(5) 1.85(5) 2.805(4) 172(5) y
_iucr_refine_instructions_details
;
TITL B in P212121
CELL 1.54184  7.0138  16.090  16.490  90  90  90
ZERR 4        0.0005   0.001   0.002   0   0   0
LATT -1
SYMM 0.5-X,-Y,0.5+Z
SYMM 0.5+X,0.5-Y,-Z
SYMM -X,0.5+Y,0.5-Z
SFAC C N O H
UNIT 84 8 8 104
SIZE 0.6 0.3 0.2
OMIT -3 140
OMIT 3 3 0
OMIT -2 2 2
L.S. 4
PLAN  20
BOND $H
fmap 2
ACTA
CONF
WGHT    0.085800
EXTI    0.002911
FVAR       7.55740
O1    3    0.360314    0.428989    0.259595    11.00000    0.07355    0.11344 =
         0.05392   -0.01892    0.00785   -0.01833
N1    2    0.379540    0.542794    0.386607    11.00000    0.04644    0.06634 =
         0.03771    0.00094    0.00635   -0.00530
C2    1    0.257895    0.484878    0.417674    11.00000    0.03433    0.05683 =
         0.04351    0.00602   -0.00308    0.00220
C3    1    0.158032    0.440891    0.562383    11.00000    0.04831    0.05535 =
         0.04026    0.01044   -0.00332   -0.00321
AFIX  13
H3A   4    0.238135    0.449523    0.610344    11.00000   -1.20000
AFIX   0
N4    2   -0.045956    0.445313    0.586925    11.00000    0.04711    0.05747 =
         0.04457    0.00652    0.00105   -0.00638
C5    1   -0.100300    0.531645    0.573010    11.00000    0.04306    0.05730 =
         0.05033    0.00170    0.00475    0.00140
AFIX  23
H5A   4   -0.055689    0.566701    0.616943    11.00000   -1.20000
H5B   4   -0.237772    0.536811    0.569030    11.00000   -1.20000
AFIX   0
C6    1   -0.006125    0.556189    0.493687    11.00000    0.03858    0.04909 =
         0.04960    0.00557   -0.00248    0.00026
AFIX  23
H6A   4    0.005158    0.616084    0.489030    11.00000   -1.20000
H6B   4   -0.076860    0.535046    0.447541    11.00000   -1.20000
AFIX   0
C7    1    0.194316    0.514105    0.500264    11.00000    0.04213    0.04483 =
         0.03742    0.00460    0.00016    0.00350
C8    1    0.343362    0.578717    0.519908    11.00000    0.03911    0.04669 =
         0.04294    0.00680    0.00344    0.00342
C9    1    0.381992    0.622913    0.589359    11.00000    0.04625    0.05362 =
         0.04517   -0.00123    0.00171    0.00256
AFIX  43
H9A   4    0.317789    0.611398    0.637409    11.00000   -1.20000
AFIX   0
C10   1    0.518802    0.685032    0.586157    11.00000    0.05304    0.05275 =
         0.05868   -0.00906   -0.00813    0.00326
AFIX  43
H10A  4    0.549037    0.714438    0.632976    11.00000   -1.20000
AFIX   0
C11   1    0.611149    0.703924    0.514157    11.00000    0.03996    0.04821 =
         0.07531    0.00344   -0.00064   -0.00256
AFIX  43
H11A  4    0.701370    0.746274    0.513420    11.00000   -1.20000
AFIX   0
C12   1    0.571824    0.661048    0.443348    11.00000    0.04082    0.05591 =
         0.05895    0.00462    0.00562   -0.00145
AFIX  43
H12A  4    0.632256    0.674039    0.394775    11.00000   -1.20000
AFIX   0
C13   1    0.438027    0.597794    0.448268    11.00000    0.04024    0.05166 =
         0.04332    0.00334    0.00105    0.00340
C14   1    0.203292    0.356633    0.526159    11.00000    0.05493    0.05004 =
         0.06335    0.01028   -0.00561    0.00095
AFIX  23
H14A  4    0.156940    0.312914    0.561540    11.00000   -1.20000
H14B  4    0.340115    0.350242    0.520280    11.00000   -1.20000
AFIX   0
C15   1    0.106552    0.350334    0.443036    11.00000    0.05319    0.04430 =
         0.06497   -0.00265   -0.00153    0.00293
AFIX  13
H15A  4    0.123882    0.293700    0.422447    11.00000   -1.20000
AFIX   0
C16   1    0.205261    0.410125    0.385539    11.00000    0.04265    0.05714 =
         0.05228   -0.00543   -0.00070    0.00171
C17   1    0.275680    0.384344    0.308071    11.00000    0.05540    0.07444 =
         0.06348   -0.02307   -0.00250   -0.00334
AFIX  43
H17A  4    0.255700    0.329265    0.293232    11.00000   -1.20000
AFIX   0
C18   1   -0.209352    0.330461    0.311277    11.00000    0.06719    0.07428 =
         0.07354   -0.01298   -0.00658   -0.00426
AFIX 137
H18A  4   -0.306278    0.290939    0.297046    11.00000   -1.50000
H18B  4   -0.086176    0.304932    0.306389    11.00000   -1.50000
H18C  4   -0.216672    0.377425    0.275505    11.00000   -1.50000
AFIX   0
C19   1   -0.238845    0.358640    0.396797    11.00000    0.05287    0.05703 =
         0.06725   -0.00336    0.00051   -0.00487
AFIX  43
H19A  4   -0.363170    0.372480    0.411014    11.00000   -1.20000
AFIX   0
C20   1   -0.109905    0.366210    0.454388    11.00000    0.05224    0.04485 =
         0.05866    0.00287    0.00034   -0.00736
C21   1   -0.165768    0.385522    0.540469    11.00000    0.05075    0.06224 =
         0.06051    0.00743    0.00419   -0.01276
AFIX  23
H21A  4   -0.295112    0.406851    0.539768    11.00000   -1.20000
H21B  4   -0.168179    0.333586    0.570320    11.00000   -1.20000
AFIX   0
O2    3    0.627177    0.592186    0.249376    11.00000    0.07990    0.15854 =
         0.05148   -0.01556    0.00551   -0.02787
C22   1    0.818358    0.555400    0.257190    11.00000    0.19446    0.10237 =
         0.06818    0.00748   -0.04012   -0.01103
AFIX  23
H22A  4    0.831740    0.530005    0.310235    11.00000   -1.20000
H22B  4    0.835157    0.512471    0.216513    11.00000   -1.20000
AFIX   0
C23   1    0.960923    0.618312    0.246924    11.00000    0.12802    0.16722 =
         0.13168   -0.00205    0.00749   -0.04446
AFIX 137
H23A  4    1.085170    0.593460    0.249816    11.00000   -1.50000
H23B  4    0.948230    0.659146    0.289027    11.00000   -1.50000
H23C  4    0.944883    0.644482    0.195053    11.00000   -1.50000
AFIX   0
H1    4    0.428361    0.544344    0.338081    11.00000    0.07298
H2    4    0.599417    0.584915    0.193147    11.00000    0.12523
HKLF 4
END
;
data_GLOBAL
_journal_date_recd_electronic     2013-05-27
_journal_date_accepted     2013-06-03
_journal_name_full     'Acta Crystallographica, Section E'
_journal_year     2013
_journal_volume     69
_journal_issue      7
_journal_page_first     o1100
_journal_page_last     o1100
_journal_paper_category     QO
_journal_paper_doi     10.1107/S1600536813015365
_journal_coeditor_code     IS5277
_publ_contact_author_name     ' Shahobiddin M. Adizov '
_publ_contact_author_address
;
S.Yunusov Institute of the Chemistry of Plant Substances
Academy of Sciences of Uzbekistan
Mirzo Ulugbek Str., 77,
Tashkent 100170, Uzbekistan
;
_publ_contact_author_email     adizovshahobiddin@yahoo.com
_publ_contact_author_fax     '+998 71 120-64-75'
_publ_contact_author_phone     '+998 71 262-78-97'
_publ_section_title
;
(-)-Norfluorocurarine ethanol monosolvate
;
loop_
    _publ_author_name
    _publ_author_address
    ' Shahobiddin M. Adizov '
;  S.Yunusov Institute of the Chemistry of Plant Substances
   Academy of Sciences of Uzbekistan
   Mirzo Ulugbek Str., 77,
   Tashkent 100170, Uzbekistan
;
    ' Jamshid Ashurov '
;  Institute of Bioorganic Chemistry
Academy of Sciences of Uzbekistan, Mirzo Ulugbek Str., 83,
   Tashkent 100125, Uzbekistan
;
    ' Zokir Karimov '
;  Tashkent Institute of Irrigation and Melioration
   Kori-Niyoziy Str., 39,
   Tashkent, 100000, Uzbekistan
;
    'Pattax Kh. Yuldashev '
;  S.Yunusov Institute of the Chemistry of Plant Substances
   Academy of Sciences of Uzbekistan
   Mirzo Ulugbek Str., 77,
   Tashkent 100170, Uzbekistan
;
    ' Bakhodir Tashkhodjaev '
;  S.Yunusov Institute of the Chemistry of Plant Substances
   Academy of Sciences of Uzbekistan
   Mirzo Ulugbek Str., 77,
   Tashkent 100170, Uzbekistan
;
_publ_section_synopsis     .
