# Supplementary material for: (−)-Norfluoro­curarine ethanol monosolvate
Source: Acta Crystallogr Sect E Struct Rep Online. 2013 Jun 15;69(Pt 7):o1100. doi: 10.1107/S1600536813015365 (PMC3770376; doi:10.1107/S1600536813015365)
Supplement: Supplementary file 2 [file e-69-o1100-Isup2.hkl]

# 
# h,k,l, Fc-squared, Fo-squared, sigma(Fo-squared) and status flag 
# 
data_I
_shelx_title ' B in P212121' 
_shelx_refln_list_code          4 
_shelx_F_calc_maximum      150.10 
_exptl_crystal_F_000       728.00 
_reflns_d_resolution_high  0.8206 
 
loop_ 
 _symmetry_equiv_pos_as_xyz 
 'x, y, z' 
 '-x+1/2, -y, z+1/2' 
 'x+1/2, -y+1/2, -z' 
 '-x, y+1/2, -z+1/2' 
 
_cell_length_a     7.0138 
_cell_length_b    16.0900 
_cell_length_c    16.4900 
_cell_angle_alpha  90.000 
_cell_angle_beta   90.000 
_cell_angle_gamma  90.000 
 
_shelx_F_squared_multiplier     1.000 
 
loop_ 
 _refln_index_h 
 _refln_index_k 
 _refln_index_l 
 _refln_F_squared_calc 
 _refln_F_squared_meas 
 _refln_F_squared_sigma 
 _refln_observed_status 
   2   0   0     1889.03     1827.08     16.45 o 
   4   0   0      914.64      786.55     15.47 o 
   6   0   0       18.60        3.73      6.46 o 
   8   0   0       38.00       23.52      7.89 o 
   1   1   0     2969.87     2814.99     29.15 o 
   2   1   0      319.52      290.61      9.40 o 
   3   1   0     1278.74     1339.96     17.01 o 
   4   1   0       19.25       29.81      3.07 o 
   5   1   0      247.76      273.24      7.38 o 
   6   1   0        3.15       -4.02      3.54 o 
   7   1   0        0.58        1.82      3.43 o 
   8   1   0        1.26        0.09      5.09 o 
   0   2   0    22530.83    25624.80    699.26 o 
   1   2   0    14320.66    14050.46    131.17 o 
   2   2   0      570.88      421.92      6.12 o 
   3   2   0     3576.16     3383.82     27.90 o 
   4   2   0       53.35       43.19      5.18 o 
   5   2   0      144.88      187.45      6.67 o 
   6   2   0       28.11       27.23      3.77 o 
   7   2   0       12.85       11.37      3.23 o 
   8   2   0        1.95        3.25      6.77 o 
   1   3   0     3914.78     4118.20     14.93 o 
   2   3   0     1325.70     1432.20     23.27 o 
   4   3   0        6.29       -1.06      4.05 o 
   5   3   0        2.79       -8.76      5.84 o 
   6   3   0        0.54        3.75      3.35 o 
   7   3   0        2.33        5.85      5.55 o 
   8   3   0        0.82        9.37      6.76 o 
   0   4   0    18826.40    19708.21    238.34 o 
   1   4   0     1689.51     1755.81      9.15 o 
   2   4   0       81.08      106.08      5.92 o 
   3   4   0      102.04      137.34      7.35 o 
   4   4   0      125.28      135.23      7.71 o 
   5   4   0        7.97        6.23      4.27 o 
   6   4   0        4.10       -4.89      3.43 o 
   7   4   0        5.45        0.98      6.82 o 
   8   4   0        1.75        3.21      6.46 o 
   1   5   0      635.07      536.40      9.00 o 
   2   5   0      887.44      959.53     10.28 o 
   3   5   0      410.04      446.57     12.42 o 
   4   5   0       36.10       35.76      5.52 o 
   5   5   0        1.91        2.38      3.26 o 
   6   5   0        7.35        0.94      4.56 o 
   7   5   0        0.00       -4.62      6.64 o 
   8   5   0        0.31        1.49      5.91 o 
   0   6   0       86.43       72.86      5.55 o 
   1   6   0      118.42      117.86      3.67 o 
   2   6   0      134.11      177.33      4.38 o 
   3   6   0      535.57      495.95     13.89 o 
   4   6   0      204.27      220.04     10.60 o 
   5   6   0        0.20        2.39      4.19 o 
   6   6   0      220.10      247.40      7.24 o 
   7   6   0        6.64        5.13      6.13 o 
   8   6   0        1.66        5.47      4.52 o 
   1   7   0       25.94       44.47      4.43 o 
   2   7   0       60.11       63.35      3.65 o 
   3   7   0       25.26       13.24      4.81 o 
   4   7   0       53.61       46.62      6.24 o 
   5   7   0       80.53       90.47      6.23 o 
   6   7   0      252.58      256.07     14.23 o 
   7   7   0        2.16        6.55      5.80 o 
   0   8   0      348.09      313.63     10.67 o 
   1   8   0       16.71       24.85      6.01 o 
   2   8   0      861.68     1044.64     75.37 o 
   3   8   0       63.24       56.92      7.28 o 
   4   8   0       13.11       20.16      7.14 o 
   5   8   0       10.38        5.68      4.34 o 
   6   8   0      156.83      173.20     11.70 o 
   7   8   0        2.55       -2.18      5.79 o 
   1   9   0       69.39       91.94      4.37 o 
   2   9   0      240.84      234.02     10.56 o 
   3   9   0       69.86       60.40      6.75 o 
   4   9   0      139.02      132.35     11.98 o 
   5   9   0      550.48      527.43     13.43 o 
   6   9   0      122.26      116.11     10.44 o 
   7   9   0        5.64        8.23      5.22 o 
   0  10   0      369.41      419.48     13.52 o 
   1  10   0       68.95       69.19      6.63 o 
   2  10   0       37.08       44.58      6.76 o 
   3  10   0        0.06        6.88      4.98 o 
   4  10   0       10.08       16.13      4.61 o 
   5  10   0      135.44      118.11     11.09 o 
   6  10   0        1.70        6.60      6.02 o 
   7  10   0       32.89       32.47      5.73 o 
   1  11   0       68.58      101.06      8.45 o 
   2  11   0       19.76       20.93      3.46 o 
   3  11   0        2.08        4.75      6.99 o 
   4  11   0      234.17      202.66     14.42 o 
   5  11   0       76.96       67.03      5.96 o 
   6  11   0        0.08       -1.78      5.80 o 
   7  11   0        0.26       -0.37      4.09 o 
   0  12   0      119.15      133.63      8.91 o 
   1  12   0        2.84        2.55      4.21 o 
   2  12   0       66.70       78.07      7.92 o 
   3  12   0      127.59      114.86      5.59 o 
   4  12   0       67.84       64.83      6.23 o 
   5  12   0        4.42        6.92      4.30 o 
   6  12   0        5.70        6.80      4.99 o 
   1  13   0      112.84       92.75      4.22 o 
   2  13   0        3.09        3.02      5.68 o 
   3  13   0       14.91       13.46      3.70 o 
   4  13   0      106.15       99.05      9.28 o 
   5  13   0       26.68       27.23      4.58 o 
   6  13   0        3.50        7.46      4.44 o 
   0  14   0       28.79       36.49      4.91 o 
   1  14   0        9.78        5.16      3.70 o 
   2  14   0       53.27       49.91      5.21 o 
   3  14   0       32.98       29.63      4.02 o 
   4  14   0        7.13        3.61      5.36 o 
   5  14   0       20.55       23.43      4.24 o 
   1  15   0        6.24        8.75      3.16 o 
   2  15   0        1.27        3.10      4.45 o 
   3  15   0        9.12        9.01      3.36 o 
   4  15   0        0.73        4.36      3.44 o 
   5  15   0       16.66       16.48      3.26 o 
   0  16   0        8.26       13.66      5.09 o 
   1  16   0        0.38       -3.37      4.20 o 
   2  16   0        2.73       -0.85      4.16 o 
   3  16   0        1.26        7.27      3.01 o 
   4  16   0        5.42       10.01      3.06 o 
   1  17   0        2.11        3.47      3.36 o 
   2  17   0       11.78       12.44      2.84 o 
   3  17   0        0.28        3.77      3.28 o 
   4  17   0        0.98       -1.08      2.73 o 
   0  18   0        1.53       -1.12      5.56 o 
   1  18   0       11.14        9.58      6.61 o 
   2  18   0       13.53       10.30      4.29 o 
   3  18   0        5.94        4.76      3.69 o 
   1  19   0        0.75       -1.09      3.35 o 
   2  19   0       21.89       25.85      4.15 o 
   1   0   1      261.94      208.53      2.51 o 
   2   0   1      958.96      902.49     11.89 o 
   3   0   1      594.19      513.49      6.41 o 
   4   0   1      312.99      329.33      7.27 o 
   5   0   1      223.66      245.80     10.83 o 
   6   0   1       53.42       55.79      4.45 o 
   7   0   1        5.23        4.98      4.30 o 
   8   0   1       11.80       11.23      5.19 o 
  -8   1   1        2.05        2.97      4.73 o 
  -7   1   1        4.28        5.10      4.31 o 
  -6   1   1        3.63       10.91      3.94 o 
  -5   1   1      386.36      368.19     12.42 o 
  -4   1   1      181.85      163.54      5.37 o 
  -3   1   1      401.38      353.16      6.42 o 
  -2   1   1     5244.80     5002.13     49.81 o 
  -1   1   1     2203.79     2097.95     15.31 o 
   0   1   1      148.46      147.11      3.48 o 
   1   1   1     2212.43     2156.45     11.20 o 
   2   1   1     5240.69     5006.25     31.08 o 
   3   1   1      398.99      342.19      6.91 o 
   4   1   1      182.10      175.46      5.59 o 
   5   1   1      385.26      379.82      8.79 o 
   6   1   1        3.59       11.58      3.49 o 
   7   1   1        4.27        6.69      3.80 o 
   8   1   1        2.04        1.71      4.75 o 
  -8   2   1       14.39       19.02      8.02 o 
  -7   2   1        4.50        5.49      3.90 o 
  -6   2   1       37.57       40.62      4.08 o 
  -5   2   1       80.96       74.85      6.18 o 
  -4   2   1     1063.78     1115.17     17.69 o 
  -3   2   1      225.96      261.34      7.63 o 
  -2   2   1     6247.75     5729.95     21.48 o 
  -1   2   1     2899.06     2612.34      8.19 o 
   0   2   1      314.16      319.05      3.57 o 
   1   2   1     2899.15     2620.74     20.89 o 
   2   2   1     6249.30     5722.79     22.54 o 
   3   2   1      224.10      257.09      6.33 o 
   4   2   1     1063.83     1099.77     19.40 o 
   5   2   1       81.51       84.14      4.85 o 
   6   2   1       37.35       41.00      3.94 o 
   7   2   1        4.58        5.17      3.67 o 
   8   2   1       14.36       21.72      7.05 o 
  -8   3   1        2.79       -1.06      6.97 o 
  -7   3   1        2.28        3.13      4.15 o 
  -6   3   1      112.55      120.04      8.11 o 
  -5   3   1       16.10        6.54      7.61 o 
  -4   3   1       61.43       41.66      4.79 o 
  -3   3   1      671.12      636.74     12.20 o 
  -2   3   1     1841.38     1737.80     16.87 o 
  -1   3   1     7220.57     7113.56     46.17 o 
   0   3   1      759.39      692.39      7.97 o 
   1   3   1     7238.55     7081.73     24.30 o 
   2   3   1     1836.74     1710.18     21.45 o 
   3   3   1      675.82      639.03      9.68 o 
   4   3   1       61.60       59.02      5.73 o 
   5   3   1       16.35       14.71      4.39 o 
   6   3   1      112.62      118.57      4.91 o 
   7   3   1        2.31        1.56      4.04 o 
   8   3   1        2.84        1.80      6.84 o 
  -8   4   1       13.63       15.15      7.30 o 
  -7   4   1        9.88       15.58      4.68 o 
  -6   4   1       10.17        9.13      3.49 o 
  -5   4   1        0.58        0.46      4.02 o 
  -4   4   1      118.14      155.60      7.74 o 
  -3   4   1     1779.54     1958.87     22.48 o 
  -2   4   1      559.09      608.55      7.90 o 
  -1   4   1      706.05      661.77     13.59 o 
   0   4   1     3818.49     3654.58     12.98 o 
   1   4   1      702.74      677.42      7.00 o 
   2   4   1      561.28      619.56      8.34 o 
   3   4   1     1782.85     1895.76     16.81 o 
   4   4   1      118.06      140.73      8.57 o 
   5   4   1        0.64       -5.42      3.61 o 
   6   4   1       10.24        9.57      3.27 o 
   7   4   1        9.79       14.49      4.72 o 
   8   4   1       13.64       14.47      4.45 o 
  -8   5   1       25.82       41.19      7.28 o 
  -7   5   1       19.04       22.15      7.00 o 
  -6   5   1        1.58        2.51      3.86 o 
  -5   5   1       15.46       12.92      3.24 o 
  -4   5   1      115.99      122.79      7.18 o 
  -3   5   1      447.47      372.33     11.10 o 
  -2   5   1      727.52      689.01      8.92 o 
  -1   5   1      618.86      512.10      7.53 o 
   0   5   1     5064.93     4990.47     15.58 o 
   1   5   1      617.06      527.39      7.53 o 
   2   5   1      727.36      684.36      9.03 o 
   3   5   1      448.08      365.85      8.10 o 
   4   5   1      116.28      124.51      8.95 o 
   5   5   1       15.60       18.11      3.06 o 
   6   5   1        1.60        3.71      3.52 o 
   7   5   1       18.92       20.25      6.82 o 
   8   5   1       25.89       35.23      4.32 o 
  -8   6   1       16.57       21.30      6.57 o 
  -7   6   1       55.29       45.03      7.64 o 
  -6   6   1       19.61       18.54      4.88 o 
  -5   6   1       20.63       21.84      5.04 o 
  -3   6   1      363.44      335.01     10.95 o 
  -2   6   1     1362.82     1348.45     17.85 o 
  -1   6   1     1717.84     1702.66     34.47 o 
   0   6   1      398.94      373.16      7.10 o 
   1   6   1     1728.86     1754.89     39.89 o 
   2   6   1     1366.12     1370.82     13.04 o 
   3   6   1      359.03      348.68      8.03 o 
   4   6   1      113.13      113.94      8.83 o 
   5   6   1       20.83       17.55      4.05 o 
   6   6   1       19.57       27.03      4.68 o 
   7   6   1       54.68       57.70      8.25 o 
   8   6   1       16.52       14.42      4.88 o 
  -7   7   1        5.26       11.34      6.26 o 
  -6   7   1       78.62       74.54      8.94 o 
  -5   7   1       61.50       54.18      7.77 o 
  -3   7   1      684.62      709.47     15.82 o 
  -2   7   1       91.21      103.00      8.08 o 
  -1   7   1      912.34      962.73      9.70 o 
   0   7   1      937.45      853.24     10.96 o 
   1   7   1      910.95     1024.31     39.70 o 
   2   7   1       91.98      107.50      4.86 o 
   3   7   1      686.93      707.97     17.64 o 
   4   7   1       20.06       17.06      7.51 o 
   5   7   1       61.18       66.57      5.79 o 
   6   7   1       78.55       69.24      8.52 o 
   7   7   1        5.17        4.21      6.07 o 
  -7   8   1       14.18       10.69      5.49 o 
  -6   8   1       58.06       81.71      8.85 o 
  -5   8   1       88.30       78.25      8.93 o 
  -4   8   1       12.34        8.75      7.04 o 
  -3   8   1      165.52      182.20      9.48 o 
  -2   8   1      143.66      152.94      5.48 o 
  -1   8   1      362.07      417.26     21.38 o 
   0   8   1        0.68        3.13      3.33 o 
   1   8   1      364.62      440.80     20.78 o 
   2   8   1      143.53      155.37      7.46 o 
   3   8   1      164.21      181.85     10.33 o 
   4   8   1       12.40       20.16      6.51 o 
   5   8   1       88.25       77.97      6.15 o 
   6   8   1       57.94       66.66      8.52 o 
   7   8   1       14.19       10.95      5.67 o 
  -7   9   1        3.18        9.53      5.08 o 
  -6   9   1       28.91       32.55      7.13 o 
  -5   9   1       30.68       21.40      6.37 o 
  -4   9   1      130.44      120.14     17.60 o 
  -3   9   1       57.96       69.40      6.93 o 
  -2   9   1      175.21      186.47      9.43 o 
  -1   9   1      438.67      485.79     13.38 o 
   0   9   1      650.24      672.07     15.79 o 
   1   9   1      440.85      512.34     14.96 o 
   2   9   1      174.99      167.26      9.72 o 
   3   9   1       58.91       63.92      7.55 o 
   4   9   1      130.14      123.11      9.45 o 
   5   9   1       30.88       24.52      4.51 o 
   6   9   1       28.74       19.73      6.68 o 
   7   9   1        3.13        4.87      4.83 o 
  -7  10   1        4.47       -6.89      4.60 o 
  -6  10   1       22.58       27.55      7.42 o 
  -5  10   1       12.89       15.33      6.39 o 
  -4  10   1        9.95        7.44      5.37 o 
  -3  10   1       59.06       53.88      3.83 o 
  -2  10   1       18.25       14.79      6.04 o 
  -1  10   1       92.61       91.33      4.91 o 
   0  10   1        6.07        2.09      2.95 o 
   1  10   1       92.74       73.83      6.94 o 
   2  10   1       18.09       12.15      6.36 o 
   3  10   1       59.01       58.34      6.85 o 
   4  10   1        9.71       13.52      6.69 o 
   5  10   1       12.98       18.26      4.99 o 
   6  10   1       22.54       25.83      7.21 o 
   7  10   1        4.44        6.18      4.38 o 
  -7  11   1        2.02        0.11      4.10 o 
  -6  11   1       13.59       10.83      5.84 o 
  -5  11   1        5.22        1.95      5.90 o 
  -4  11   1      108.43      105.26      7.07 o 
  -3  11   1      162.65      152.57      6.19 o 
  -2  11   1       33.97       37.81      3.23 o 
  -1  11   1      579.34      604.00     16.54 o 
   0  11   1      256.01      277.68     12.45 o 
   1  11   1      581.13      607.54     18.07 o 
   2  11   1       33.94       42.45      5.71 o 
   3  11   1      162.42      155.42      8.10 o 
   4  11   1      108.73      112.83     16.29 o 
   5  11   1        5.30        0.87      4.37 o 
   6  11   1       13.76       12.66      6.31 o 
   7  11   1        2.05       -1.03      4.17 o 
  -6  12   1        0.31        3.91      4.84 o 
  -5  12   1       52.99       57.90      5.35 o 
  -4  12   1       37.50       34.07      4.78 o 
  -3  12   1        9.64       10.72      3.57 o 
  -2  12   1      146.18      137.23      4.86 o 
  -1  12   1       19.57       19.31      3.57 o 
   0  12   1       36.79       45.08     13.90 o 
   1  12   1       19.63       13.86      3.37 o 
   2  12   1      145.63      141.73      7.45 o 
   3  12   1        9.61        7.76      3.40 o 
   4  12   1       37.41       40.21      7.08 o 
   5  12   1       52.90       64.43      5.85 o 
   6  12   1        0.31       -4.87      4.76 o 
  -6  13   1        3.24        3.38      4.48 o 
  -5  13   1        0.62       -0.20      3.95 o 
  -4  13   1       15.91        9.03      6.34 o 
  -3  13   1       20.12        8.79      4.37 o 
  -2  13   1        4.60        9.60      3.56 o 
  -1  13   1       21.75       17.53      3.62 o 
   0  13   1      239.34      209.34      5.60 o 
   1  13   1       21.60       17.77      5.02 o 
   2  13   1        4.50        5.94      4.68 o 
   3  13   1       20.03       12.61      6.77 o 
   4  13   1       15.93       15.81      6.94 o 
   5  13   1        0.60        2.75      3.99 o 
   6  13   1        3.24        2.17      4.48 o 
  -5  14   1       21.07       18.67      3.73 o 
  -4  14   1        3.19       12.58      6.17 o 
  -3  14   1       21.54       18.24      4.44 o 
  -2  14   1      120.29      112.86      6.63 o 
  -1  14   1       13.73        9.47      2.87 o 
   0  14   1       23.23       28.59      3.78 o 
   1  14   1       13.64       10.64      3.43 o 
   2  14   1      119.89      108.64      7.12 o 
   3  14   1       21.71       17.31      3.81 o 
   4  14   1        3.19        6.95      3.41 o 
   5  14   1       21.09       19.17      3.83 o 
  -5  15   1        3.38        3.94      2.83 o 
  -4  15   1       34.43       34.44      5.93 o 
  -3  15   1        9.95       12.16      4.02 o 
  -2  15   1        9.01       17.98      4.60 o 
  -1  15   1       32.23       29.35      3.53 o 
   0  15   1       12.34        9.16      3.11 o 
   1  15   1       32.35       26.11      5.26 o 
   2  15   1        9.12       15.66      4.72 o 
   3  15   1        9.99       11.44      3.34 o 
   4  15   1       34.32       35.53      3.24 o 
   5  15   1        3.33       -0.12      2.91 o 
  -4  16   1        3.33        3.94      3.09 o 
  -3  16   1        7.93        3.21      3.95 o 
  -2  16   1        9.80        9.40      4.48 o 
  -1  16   1       11.38       14.20      3.76 o 
   0  16   1       43.97       40.60      3.58 o 
   1  16   1       11.31       11.07      3.51 o 
   2  16   1        9.83       10.55      4.40 o 
   3  16   1        7.87        8.49      3.46 o 
   4  16   1        3.35        2.10      3.36 o 
  -4  17   1        5.97        8.17      2.71 o 
  -3  17   1        2.68        1.28      4.17 o 
  -2  17   1        6.26        6.54      3.81 o 
  -1  17   1        8.30       13.35      5.48 o 
   0  17   1        3.58        7.06      3.22 o 
   1  17   1        8.35       13.24      3.30 o 
   2  17   1        6.29        6.79      3.08 o 
   3  17   1        2.71        1.40      2.70 o 
   4  17   1        5.92        2.81      5.98 o 
  -3  18   1        9.27       10.74      2.61 o 
  -2  18   1        1.12        0.00      3.08 o 
  -1  18   1       34.47       31.23      6.78 o 
   0  18   1       15.29       19.60      3.71 o 
   1  18   1       34.55       33.03      5.57 o 
   2  18   1        1.11        3.14      3.25 o 
   3  18   1        9.30       13.15      3.87 o 
  -2  19   1        3.53        3.30      3.26 o 
  -1  19   1        6.76        3.87      2.82 o 
   0  19   1        2.80        4.71      4.54 o 
   1  19   1        6.75       10.44      3.85 o 
   2  19   1        3.51        5.28      3.26 o 
   0   0   2    20818.83    21920.50    131.38 o 
   1   0   2      630.91      572.91     26.96 o 
   2   0   2      439.75      447.44      9.01 o 
   3   0   2      519.33      542.99      6.60 o 
   4   0   2       36.04       46.88      2.88 o 
   5   0   2      187.52      226.59     10.81 o 
   6   0   2        0.15       -2.60      3.23 o 
   7   0   2        0.06       -2.30      3.51 o 
   8   0   2        0.30        1.22      4.65 o 
  -8   1   2        8.27       12.66      7.50 o 
  -7   1   2       66.24       82.97      6.49 o 
  -6   1   2      150.42      141.25      5.30 o 
  -5   1   2      100.55       96.38      8.06 o 
  -4   1   2      384.17      350.96     10.41 o 
  -3   1   2      237.37      241.86      5.28 o 
  -2   1   2     1930.18     1849.20     10.56 o 
  -1   1   2     3362.78     3177.29     10.32 o 
   0   1   2     1219.84     1105.79      4.43 o 
   1   1   2     3363.63     3226.22     13.49 o 
   2   1   2     1938.24     1866.46     25.31 o 
   3   1   2      236.84      232.12     12.33 o 
   4   1   2      386.02      359.01      8.49 o 
   5   1   2      100.48       94.14      7.54 o 
   6   1   2      149.29      138.29      5.74 o 
   7   1   2       66.58       81.69      7.40 o 
   8   1   2        8.24       22.42      7.14 o 
  -8   2   2       17.84       22.19      7.79 o 
  -7   2   2       37.81       38.53      4.63 o 
  -6   2   2       34.04       28.11      3.45 o 
  -5   2   2      167.58      162.86      9.44 o 
  -4   2   2      509.85      551.36     12.04 o 
  -3   2   2     1395.95     1528.83     12.41 o 
  -1   2   2    12885.59    12989.15    217.62 o 
   0   2   2      197.68      215.85      5.55 o 
   1   2   2    12877.21    12887.95     67.06 o 
   2   2   2       85.60      123.71      6.52 o 
   3   2   2     1399.28     1490.67     20.08 o 
   4   2   2      509.07      513.10     10.13 o 
   5   2   2      168.17      156.34      9.11 o 
   6   2   2       34.30       27.42      3.58 o 
   7   2   2       37.76       40.39      4.06 o 
   8   2   2       17.97       11.37      4.93 o 
  -8   3   2       22.50       19.98      7.07 o 
  -7   3   2       21.27       20.61      5.23 o 
  -6   3   2      141.80      155.41      5.45 o 
  -5   3   2       34.10       39.40      9.01 o 
  -4   3   2       34.69       25.21      3.81 o 
  -3   3   2      138.15      129.43      5.86 o 
  -2   3   2     4322.13     4091.81     42.90 o 
  -1   3   2      479.00      392.32      5.23 o 
   0   3   2     1061.75      940.15      7.48 o 
   1   3   2      479.79      397.28      6.38 o 
   2   3   2     4314.67     3982.91     20.56 o 
   3   3   2      137.10      123.45      5.72 o 
   4   3   2       35.04       29.97      3.86 o 
   5   3   2       33.91       31.83      3.58 o 
   6   3   2      143.54      151.47      6.40 o 
   7   3   2       21.32       18.57      4.03 o 
   8   3   2       22.41       27.74      6.75 o 
  -8   4   2       11.60       14.53      6.78 o 
  -7   4   2       90.25      103.20      6.34 o 
  -6   4   2       72.85       67.23      5.10 o 
  -5   4   2       54.25       61.02      4.62 o 
  -3   4   2      603.91      637.59     12.19 o 
  -2   4   2      226.29      243.58      5.25 o 
  -1   4   2     1460.96     1331.69      6.12 o 
   0   4   2        7.50        7.74      1.12 o 
   1   4   2     1465.52     1362.96     17.33 o 
   2   4   2      225.38      234.29      5.95 o 
   3   4   2      603.94      607.73     16.87 o 
   4   4   2      170.60      179.18      6.77 o 
   5   4   2       54.23       56.66      3.85 o 
   6   4   2       72.79       68.49      6.21 o 
   7   4   2       90.11       94.07      6.21 o 
   8   4   2       11.73       14.74      4.01 o 
  -8   5   2       29.74       37.23      7.37 o 
  -7   5   2       14.93        9.88      4.42 o 
  -6   5   2       94.13       89.80      6.13 o 
  -5   5   2        9.00       13.24      4.79 o 
  -2   5   2      745.73      794.81      9.54 o 
  -1   5   2      117.65      103.05      4.03 o 
   0   5   2       19.37       24.12      1.92 o 
   1   5   2      118.52      116.17      6.94 o 
   2   5   2      748.10      774.85      9.94 o 
   3   5   2     1342.41     1365.17     15.23 o 
   4   5   2      135.13      113.53      5.90 o 
   5   5   2        8.95        8.34      3.10 o 
   6   5   2       94.24       88.21      7.41 o 
   7   5   2       14.93        8.54      4.33 o 
   8   5   2       29.70       44.81      6.14 o 
  -8   6   2        5.38        1.74      5.26 o 
  -7   6   2       32.54       33.73      7.23 o 
  -6   6   2       62.21       67.51      8.71 o 
  -5   6   2       95.24      111.80      6.14 o 
  -3   6   2       12.26        4.12      3.78 o 
  -2   6   2      365.08      355.14      7.02 o 
  -1   6   2      682.44      650.90      9.06 o 
   0   6   2     1757.67     1626.24     13.91 o 
   1   6   2      679.79      619.52     14.09 o 
   2   6   2      365.51      357.37      7.37 o 
   3   6   2       12.26        2.82      3.07 o 
   4   6   2      166.38      184.19     10.37 o 
   5   6   2       95.64      106.60      5.03 o 
   6   6   2       62.29       59.11      6.34 o 
   7   6   2       32.54       31.35      7.39 o 
   8   6   2        5.46        4.23      3.48 o 
  -7   7   2        2.56       -8.42      6.25 o 
  -6   7   2       46.20       54.48      8.37 o 
  -5   7   2      164.43      153.43     11.28 o 
  -3   7   2      413.25      457.72     12.14 o 
  -2   7   2      149.27      156.77      5.32 o 
  -1   7   2       91.74      120.72      4.93 o 
   0   7   2     1175.38     1245.54     22.54 o 
   1   7   2       92.18      131.98     15.18 o 
   2   7   2      148.74      151.02      6.10 o 
   3   7   2      411.99      435.47      9.32 o 
   4   7   2      102.77      120.87      9.70 o 
   5   7   2      164.89      158.32      7.61 o 
   6   7   2       46.38       46.66      8.85 o 
   7   7   2        2.62       -1.62      5.75 o 
  -7   8   2        2.39       10.40      5.85 o 
  -6   8   2       70.63       83.48      9.26 o 
  -5   8   2       41.61       29.66      6.43 o 
  -4   8   2       90.30       97.12      8.30 o 
  -2   8   2      875.83      956.19     12.49 o 
  -1   8   2       35.38       36.43      3.07 o 
   0   8   2      117.70      108.84      5.27 o 
   1   8   2       35.09       36.88      4.46 o 
   2   8   2      873.07      967.86     32.68 o 
   3   8   2      295.55      353.72     13.10 o 
   4   8   2       90.37       84.42      8.59 o 
   5   8   2       41.61       38.79      5.18 o 
   6   8   2       71.19       70.01      9.08 o 
   7   8   2        2.39        2.09      6.05 o 
  -7   9   2       18.48       20.46      5.78 o 
  -6   9   2        0.99       -1.60      6.52 o 
  -5   9   2      177.96      163.00     11.26 o 
  -4   9   2      200.35      191.07      6.78 o 
  -2   9   2      215.31      219.37      9.56 o 
  -1   9   2      262.28      286.23      6.27 o 
   0   9   2       14.06       27.75      5.25 o 
   1   9   2      263.82      294.69     12.07 o 
   2   9   2      214.50      213.97     11.38 o 
   3   9   2      129.06      135.65     10.37 o 
   4   9   2      200.46      201.71     11.81 o 
   5   9   2      178.60      179.83      8.29 o 
   6   9   2        0.95        2.88      6.36 o 
   7   9   2       18.48       22.52      5.77 o 
  -7  10   2        1.69        2.66      4.70 o 
  -6  10   2        4.05        6.39      5.79 o 
  -5  10   2       33.00       32.49      7.41 o 
  -4  10   2        7.65        3.06      3.87 o 
  -3  10   2      206.40      217.27      8.06 o 
  -2  10   2       80.97       89.15      7.30 o 
  -1  10   2      258.81      314.23     11.31 o 
   0  10   2      125.20      120.33      8.71 o 
   2  10   2       80.74       80.00      7.70 o 
   3  10   2      206.06      204.74     13.16 o 
   4  10   2        7.76        5.86      5.48 o 
   5  10   2       33.11       35.39      5.01 o 
   6  10   2        4.07        9.11      6.32 o 
   7  10   2        1.67        5.89      4.79 o 
  -7  11   2        4.57        3.54      4.00 o 
  -6  11   2        6.87        7.07      5.91 o 
  -5  11   2        2.41       -1.21      5.74 o 
  -4  11   2      178.92      168.56      8.36 o 
  -3  11   2       29.50       29.72      3.63 o 
  -2  11   2      240.77      226.64      7.79 o 
  -1  11   2       50.12       51.68      6.65 o 
   0  11   2       16.53       20.97      6.22 o 
   1  11   2       49.62       39.71      6.84 o 
   2  11   2      239.88      237.90      8.74 o 
   3  11   2       29.49       32.55      5.20 o 
   4  11   2      179.32      159.98     10.54 o 
   5  11   2        2.41        8.06      3.58 o 
   6  11   2        6.92        8.29      5.54 o 
   7  11   2        4.60        4.28      3.80 o 
  -6  12   2        6.60       13.47      5.57 o 
  -5  12   2        5.90       10.10      6.48 o 
  -4  12   2       54.58       56.68      7.90 o 
  -3  12   2      301.78      272.45      7.93 o 
  -2  12   2       18.01       13.44      3.84 o 
  -1  12   2       35.11       35.53      4.51 o 
   0  12   2       60.94       59.59      3.92 o 
   1  12   2       34.76       36.70      3.72 o 
   2  12   2       18.02       13.53      5.15 o 
   3  12   2      302.12      261.82      7.97 o 
   4  12   2       54.55       64.01      5.48 o 
   5  12   2        5.90       14.10      3.45 o 
   6  12   2        6.61       11.34      5.23 o 
  -6  13   2       18.49       14.03      4.72 o 
  -5  13   2       15.72       10.60      3.95 o 
  -4  13   2       68.36       62.11      5.82 o 
  -3  13   2        8.69        5.03      3.20 o 
  -2  13   2       17.13       10.74      3.73 o 
  -1  13   2      254.51      241.87      8.64 o 
   0  13   2      162.31      162.78      5.84 o 
   1  13   2      253.81      238.37      7.26 o 
   2  13   2       17.16       15.71      4.93 o 
   3  13   2        8.84        2.55      3.87 o 
   4  13   2       68.53       67.40      4.68 o 
   5  13   2       15.79       13.34      3.36 o 
   6  13   2       18.49       20.77      5.05 o 
  -5  14   2        1.29        2.07      3.28 o 
  -4  14   2       16.01       16.40      4.88 o 
  -3  14   2      117.36      112.55      7.21 o 
  -2  14   2       41.32       38.98      5.46 o 
  -1  14   2       72.05       74.63      5.03 o 
   0  14   2       99.81       85.59      4.23 o 
   1  14   2       72.32       73.56      5.90 o 
   2  14   2       41.60       40.08      5.18 o 
   3  14   2      117.69      116.95      5.84 o 
   4  14   2       16.19       12.53      3.28 o 
   5  14   2        1.30        3.78      3.41 o 
  -5  15   2        2.86        2.79      4.22 o 
  -4  15   2        0.45        3.70      4.81 o 
  -3  15   2       18.39       21.61      4.40 o 
  -2  15   2       18.57       18.77      6.77 o 
  -1  15   2       84.82       82.51      4.11 o 
   0  15   2       41.87       54.73      4.32 o 
   1  15   2       84.28       81.32      6.50 o 
   2  15   2       18.61       21.92      4.46 o 
   3  15   2       18.58       17.89      3.78 o 
   4  15   2        0.45        1.67      2.86 o 
   5  15   2        2.90        3.35      2.90 o 
  -4  16   2        2.84       12.03      4.36 o 
  -3  16   2       13.39       10.82      3.88 o 
  -2  16   2        6.59       10.86      3.80 o 
  -1  16   2       44.44       47.43      4.02 o 
   0  16   2        0.08        0.31      3.56 o 
   1  16   2       44.41       45.18      4.51 o 
   2  16   2        6.56        3.43      3.36 o 
   3  16   2       13.44       10.44      3.08 o 
   4  16   2        2.82        2.04      2.53 o 
  -4  17   2        0.93        1.66      2.58 o 
  -3  17   2        2.14        1.11      3.32 o 
  -2  17   2        3.44        3.28      3.46 o 
  -1  17   2       23.83       14.18      7.07 o 
   0  17   2       66.35       69.66      4.61 o 
   1  17   2       23.88       26.23      3.53 o 
   2  17   2        3.49        5.46      3.38 o 
   3  17   2        2.11        0.16      3.08 o 
   4  17   2        0.94       -0.27      3.70 o 
  -3  18   2        1.89        2.30      4.00 o 
  -2  18   2       51.67       52.60      4.63 o 
  -1  18   2        3.78        7.06      5.47 o 
   0  18   2       14.63       14.65      6.29 o 
   1  18   2        3.80        2.32      3.33 o 
   2  18   2       51.61       53.43      4.13 o 
   3  18   2        1.90        2.35      2.69 o 
  -1  19   2       18.84       19.61      3.16 o 
   0  19   2        2.12        3.37      4.46 o 
   1  19   2       18.82       14.13      7.41 o 
   1   0   3      655.02      607.37      9.02 o 
   2   0   3     1181.94     1116.80     15.67 o 
   3   0   3      344.83      368.74      6.42 o 
   4   0   3      128.60      174.03     12.03 o 
   5   0   3        7.34       22.53      6.96 o 
   6   0   3       13.97       12.52      3.73 o 
   7   0   3       85.28       89.41      5.43 o 
   8   0   3       65.13       71.54      5.83 o 
  -8   1   3        0.52       -0.51      6.71 o 
  -7   1   3       14.12       12.53      3.70 o 
  -6   1   3       31.35       24.85      3.96 o 
  -5   1   3       49.45       40.57      6.68 o 
  -4   1   3      102.90      114.15      5.32 o 
  -3   1   3      106.71       93.46      3.49 o 
  -2   1   3     1172.47     1093.63      9.30 o 
  -1   1   3     1860.39     1865.20     21.51 o 
   0   1   3     2173.57     2056.81     10.37 o 
   1   1   3     1853.47     1852.37     11.33 o 
   2   1   3     1172.22     1102.97     15.56 o 
   3   1   3      107.74       90.86      4.60 o 
   4   1   3      103.26      125.05      4.14 o 
   5   1   3       50.37       51.02      8.23 o 
   6   1   3       30.90       35.80      4.36 o 
   7   1   3       14.27       12.13      3.60 o 
   8   1   3        0.53        5.46      9.35 o 
  -8   2   3       88.08       92.91      9.38 o 
  -7   2   3       17.60       15.03      3.76 o 
  -6   2   3       29.76       19.64      4.34 o 
  -5   2   3       36.69       27.54      6.28 o 
  -4   2   3       53.64       48.76      5.88 o 
  -3   2   3       93.39      104.53      4.39 o 
  -2   2   3       75.31       67.88      2.28 o 
  -1   2   3     2553.08     2488.75     13.35 o 
   0   2   3     1608.58     1618.44     55.09 o 
   1   2   3     2551.03     2497.42      7.71 o 
   2   2   3       74.82       68.31      5.99 o 
   3   2   3       92.04      100.52      4.78 o 
   4   2   3       53.70       46.55      4.13 o 
   5   2   3       36.57       28.94      3.81 o 
   6   2   3       29.96       20.42      3.99 o 
   7   2   3       17.34       13.64      3.54 o 
   8   2   3       88.06       96.87      6.29 o 
  -8   3   3        3.11       -2.60      6.33 o 
  -7   3   3       32.01       18.82      4.30 o 
  -6   3   3       27.28       23.92      4.18 o 
  -5   3   3       95.56       95.96      6.22 o 
  -3   3   3      382.51      383.39      6.37 o 
  -2   3   3      300.64      345.79      4.49 o 
  -1   3   3     2839.30     2709.75     10.83 o 
   0   3   3      413.57      355.24     18.76 o 
   1   3   3     2833.88     2712.06     24.45 o 
   2   3   3      300.77      346.02     10.04 o 
   3   3   3      382.21      363.35      8.03 o 
   4   3   3      414.01      398.83      9.48 o 
   5   3   3       95.90       92.73      5.08 o 
   6   3   3       27.30       26.66      4.16 o 
   7   3   3       31.79       23.09      3.62 o 
   8   3   3        3.10        3.87      4.07 o 
  -8   4   3       14.10        7.81      6.00 o 
  -7   4   3        4.12        3.56      5.59 o 
  -6   4   3       34.03       31.47      3.97 o 
  -5   4   3      152.39      164.95      8.18 o 
  -3   4   3      860.03      934.77     15.02 o 
  -2   4   3     1577.44     1622.87     25.85 o 
  -1   4   3     3197.08     3150.40     28.77 o 
   0   4   3      774.08      699.52     11.93 o 
   1   4   3     3209.46     3124.01     32.91 o 
   2   4   3     1577.54     1585.40     22.09 o 
   3   4   3      860.96      858.64     13.41 o 
   4   4   3       18.45       19.19      3.79 o 
   5   4   3      152.46      149.64      7.34 o 
   6   4   3       33.93       30.06      4.08 o 
   7   4   3        4.13        4.47      3.98 o 
   8   4   3       14.12       13.44      3.86 o 
  -8   5   3        2.39        9.16      5.86 o 
  -7   5   3       27.00       32.28      6.47 o 
  -6   5   3       65.13       70.84      5.64 o 
  -5   5   3      538.96      542.64     40.77 o 
  -3   5   3      900.92     1046.48     15.14 o 
  -2   5   3       96.09      114.87      4.16 o 
  -1   5   3     1198.87     1074.26     10.18 o 
   0   5   3      789.17      886.03      4.66 o 
   1   5   3     1198.88     1074.97     28.96 o 
   2   5   3       96.55      114.33      7.56 o 
   3   5   3      901.85     1024.68     13.67 o 
   4   5   3      152.33      167.41      6.76 o 
   5   5   3      539.84      531.67     25.26 o 
   6   5   3       65.03       65.55      5.77 o 
   7   5   3       26.90       25.42      4.79 o 
   8   5   3        2.36        2.98      4.02 o 
  -8   6   3       12.78       11.51      5.31 o 
  -7   6   3       16.27        5.50      8.61 o 
  -6   6   3       66.90       71.18      5.53 o 
  -5   6   3        8.80       19.75      7.74 o 
  -2   6   3      732.82      782.49     10.07 o 
  -1   6   3      243.14      219.78      5.49 o 
   0   6   3     1117.15     1181.83     44.36 o 
   1   6   3      240.85      216.54      9.75 o 
   2   6   3      733.86      736.17     10.64 o 
   3   6   3     1019.54     1081.80     14.45 o 
   4   6   3      387.18      395.54     10.06 o 
   5   6   3        8.53        7.18      4.22 o 
   6   6   3       66.85       79.73      5.85 o 
   7   6   3       16.58        6.76      5.95 o 
   8   6   3       12.76       16.39      3.45 o 
  -7   7   3       10.81       21.12      6.48 o 
  -6   7   3       64.30       63.48      8.69 o 
  -5   7   3      274.26      276.35     13.81 o 
  -2   7   3      118.83      113.71      4.68 o 
  -1   7   3      349.82      381.74      7.51 o 
   0   7   3       35.87       40.43      2.84 o 
   1   7   3      350.67      365.15     12.33 o 
   2   7   3      118.42      116.44      4.90 o 
   3   7   3      575.70      633.17     13.88 o 
   4   7   3       80.04       83.19      5.34 o 
   5   7   3      273.96      267.26      9.72 o 
   6   7   3       64.31       62.24      8.50 o 
   7   7   3       10.79       18.55      6.58 o 
  -7   8   3        4.76       13.21      5.94 o 
  -6   8   3      101.94      121.70     10.09 o 
  -5   8   3       93.72       86.06      8.84 o 
  -4   8   3       84.99       83.74      5.46 o 
  -2   8   3       78.83       74.16      5.15 o 
  -1   8   3      753.51      866.80      9.84 o 
   0   8   3        2.97        2.65      5.23 o 
   1   8   3      752.83      833.42     18.45 o 
   2   8   3       78.89       76.57      4.29 o 
   3   8   3       55.19       52.02      7.67 o 
   4   8   3       85.52       89.03      5.70 o 
   5   8   3       93.44      100.31      6.80 o 
   6   8   3      101.77      107.38     10.25 o 
   7   8   3        4.65        7.01      5.97 o 
  -7   9   3       19.66       20.69      5.30 o 
  -6   9   3       17.32       15.29      6.38 o 
  -5   9   3       26.02       19.31      6.19 o 
  -4   9   3      346.80      345.62     10.12 o 
  -2   9   3       45.62       49.42      5.21 o 
  -1   9   3       54.51       53.30      3.36 o 
   0   9   3      654.62      702.43     17.29 o 
   1   9   3       53.46       47.84      6.13 o 
   2   9   3       45.77       41.26      6.57 o 
   3   9   3      237.27      271.60     13.18 o 
   4   9   3      346.78      340.67     10.27 o 
   5   9   3       25.61       22.38      4.71 o 
   6   9   3       17.33       11.50      7.03 o 
   7   9   3       19.71       25.68      6.30 o 
  -7  10   3        2.01        9.17      4.87 o 
  -6  10   3       78.47       75.14      8.16 o 
  -5  10   3        6.93        5.74      6.18 o 
  -4  10   3       54.37       50.61      4.45 o 
  -3  10   3       50.46       46.98      5.82 o 
  -2  10   3       39.40       53.21      6.33 o 
  -1  10   3      274.31      332.45      8.39 o 
   0  10   3      549.16      587.94     16.76 o 
   1  10   3      273.87      311.50     13.39 o 
   2  10   3       39.65       34.41      8.23 o 
   3  10   3       50.66       40.75      8.20 o 
   4  10   3       54.35       45.33      4.98 o 
   5  10   3        7.12        3.80      4.26 o 
   6  10   3       78.38       81.88      8.47 o 
   7  10   3        2.01        2.57      4.61 o 
  -6  11   3       19.46       15.12      5.93 o 
  -5  11   3       54.38       39.60      7.07 o 
  -4  11   3      155.41      152.52      6.34 o 
  -3  11   3      238.55      219.99      7.94 o 
  -2  11   3       20.81       21.51      4.34 o 
  -1  11   3      324.57      379.81     12.89 o 
   0  11   3       12.64       17.90      6.44 o 
   1  11   3      323.75      342.44     14.75 o 
   2  11   3       20.86       23.16      7.16 o 
   3  11   3      238.83      209.43     13.74 o 
   4  11   3      155.58      148.22     18.54 o 
   5  11   3       54.45       52.39      5.64 o 
   6  11   3       19.64       22.13      4.04 o 
  -6  12   3       13.79       19.86      5.38 o 
  -5  12   3       11.35       16.29      5.14 o 
  -4  12   3        9.04        4.16      4.36 o 
  -3  12   3       53.27       57.89      4.62 o 
  -2  12   3       24.69       24.51      4.04 o 
  -1  12   3      171.20      174.02      7.80 o 
   0  12   3      124.05      113.24      4.58 o 
   1  12   3      169.60      173.99      6.54 o 
   2  12   3       24.74       18.29      4.26 o 
   3  12   3       52.93       60.53      4.79 o 
   4  12   3        9.06        4.09      3.60 o 
   5  12   3       11.52       11.97      3.40 o 
   6  12   3       13.78       19.37      5.49 o 
  -6  13   3        1.73       -1.49      4.29 o 
  -5  13   3        7.65        5.97      4.82 o 
  -4  13   3       24.45       27.27      4.55 o 
  -3  13   3      142.12      134.26      5.83 o 
  -2  13   3       82.22       74.51      4.86 o 
  -1  13   3      218.73      214.85      8.05 o 
   0  13   3      139.32      133.97      4.63 o 
   1  13   3      218.55      195.30      7.34 o 
   2  13   3       81.70       73.76      5.32 o 
   3  13   3      141.98      129.42      6.89 o 
   4  13   3       24.51       22.72      3.76 o 
   5  13   3        7.75        3.80      3.01 o 
   6  13   3        1.78       -0.51      4.32 o 
  -5  14   3       50.60       51.43      4.44 o 
  -4  14   3        3.92        4.78      3.74 o 
  -3  14   3       38.28       35.55      3.95 o 
  -2  14   3       50.99       50.16      5.85 o 
  -1  14   3       74.28       60.99      5.51 o 
   0  14   3       21.75       11.12      3.31 o 
   1  14   3       74.18       60.79      6.12 o 
   2  14   3       50.96       50.44      5.70 o 
   3  14   3       38.24       35.96      6.46 o 
   4  14   3        3.89       -0.44      3.14 o 
   5  14   3       50.61       60.48      4.77 o 
  -5  15   3        8.67       11.99      4.79 o 
  -4  15   3       37.22       36.54      5.75 o 
  -3  15   3        3.54        5.95      3.92 o 
  -2  15   3       25.24       29.88      5.16 o 
  -1  15   3       31.50       36.47      3.93 o 
   0  15   3       19.73       16.11      5.31 o 
   1  15   3       31.43       27.82      4.86 o 
   2  15   3       24.94       20.02      5.67 o 
   3  15   3        3.53        4.44      3.25 o 
   4  15   3       37.24       34.34      3.37 o 
   5  15   3        8.60       15.74      2.91 o 
  -4  16   3        2.38        3.05      3.78 o 
  -3  16   3        8.23        7.23      7.25 o 
  -2  16   3        8.82        5.70      3.69 o 
  -1  16   3       22.46       18.42      4.57 o 
   0  16   3      218.21      217.82      7.18 o 
   1  16   3       22.56       21.54      4.45 o 
   2  16   3        8.86       16.54      5.95 o 
   3  16   3        8.30       13.65      4.80 o 
   4  16   3        2.39        2.96      2.52 o 
  -4  17   3        2.31       -0.06      5.23 o 
  -3  17   3        2.81        3.33      3.08 o 
  -2  17   3       13.49       18.12      4.01 o 
  -1  17   3       19.31       26.09      7.01 o 
   0  17   3        0.64        3.18      3.20 o 
   1  17   3       19.30       16.31      4.28 o 
   2  17   3       13.39       15.35      3.57 o 
   3  17   3        2.81        2.01      3.48 o 
   4  17   3        2.30        4.07      3.41 o 
  -3  18   3        4.85        5.66      3.31 o 
  -2  18   3        7.80        5.70      2.99 o 
  -1  18   3       63.71       73.13     14.99 o 
   0  18   3       16.37       19.59      6.31 o 
   1  18   3       63.84       69.83     11.94 o 
   2  18   3        7.80        9.25      2.97 o 
   3  18   3        4.89        5.21      2.41 o 
  -1  19   3       11.69        8.65      3.07 o 
   0  19   3        6.49        7.72      2.75 o 
   1  19   3       11.70       13.88      3.90 o 
   0   0   4     9702.06     9480.41    106.49 o 
   1   0   4       49.67       49.83      2.40 o 
   2   0   4        4.13        5.92      1.05 o 
   3   0   4       67.71       72.76      2.73 o 
   4   0   4      506.74      514.53     26.23 o 
   5   0   4      202.89      199.29     11.21 o 
   6   0   4      227.06      263.23      6.84 o 
   7   0   4        0.83        2.09      3.42 o 
   8   0   4        4.45        7.21      3.81 o 
  -8   1   4       11.79       14.44      3.96 o 
  -7   1   4      115.14      104.90      4.98 o 
  -6   1   4      307.68      324.32      8.46 o 
  -5   1   4      236.69      224.71     11.58 o 
  -4   1   4       58.23       52.06      6.20 o 
  -3   1   4      130.59      128.03      4.67 o 
  -2   1   4     1528.25     1492.44     11.48 o 
  -1   1   4      278.61      276.54      4.99 o 
   0   1   4     2551.20     2279.80      8.91 o 
   1   1   4      278.85      278.83      6.44 o 
   2   1   4     1536.21     1496.97     18.73 o 
   3   1   4      129.83      126.69      5.27 o 
   4   1   4       58.24       55.48      4.52 o 
   5   1   4      236.08      217.89      8.32 o 
   6   1   4      309.00      323.48      8.65 o 
   7   1   4      114.46      102.48      4.97 o 
   8   1   4       11.86       16.22      3.33 o 
  -8   2   4        4.55       12.78      6.13 o 
  -7   2   4       20.44       21.08      3.64 o 
  -6   2   4      307.33      298.93      8.95 o 
  -5   2   4      337.57      382.12     10.36 o 
  -4   2   4       28.81       29.57      3.80 o 
  -3   2   4      264.48      212.72      7.94 o 
  -2   2   4        9.56        8.95      1.14 o 
  -1   2   4     1063.67     1048.70      7.18 o 
   0   2   4      438.97      395.46     20.45 o 
   1   2   4     1064.83     1055.13     10.02 o 
   2   2   4        9.75        8.94      4.45 o 
   3   2   4      265.89      219.40      6.48 o 
   4   2   4       29.05       26.46      3.66 o 
   5   2   4      338.03      379.37     10.58 o 
   6   2   4      306.91      275.73      8.10 o 
   7   2   4       20.51       16.97      3.64 o 
   8   2   4        4.51        9.78      4.04 o 
  -8   3   4       20.62       23.89      6.44 o 
  -7   3   4       59.07       63.46      4.62 o 
  -6   3   4      126.65      145.98      5.97 o 
  -5   3   4      133.70      132.95      7.10 o 
  -4   3   4      579.52      608.35     14.70 o 
  -3   3   4      494.30      479.52     11.09 o 
  -2   3   4     2619.77     2538.14     26.25 o 
  -1   3   4       46.15       40.40      2.14 o 
   0   3   4        8.33        6.09      3.72 o 
   1   3   4       46.65       35.58      1.43 o 
   2   3   4     2604.80     2587.81     27.43 o 
   3   3   4      495.87      458.10      9.20 o 
   4   3   4      577.12      601.65     16.31 o 
   5   3   4      133.28      124.25      7.71 o 
   6   3   4      124.87      139.02      6.42 o 
   7   3   4       58.80       58.45      4.27 o 
   8   3   4       20.73       21.91      4.55 o 
  -8   4   4        1.70        6.74      5.61 o 
  -7   4   4      100.11      106.92      6.61 o 
  -6   4   4       54.44       48.51      8.78 o 
  -5   4   4       45.01       47.26      6.39 o 
  -3   4   4       92.81       95.16      5.33 o 
  -2   4   4      417.38      404.66      6.89 o 
  -1   4   4     3073.21     3100.42     53.27 o 
   0   4   4     1097.45     1044.31     14.98 o 
   1   4   4     3067.04     3098.72     54.98 o 
   2   4   4      414.96      400.61     12.26 o 
   3   4   4       92.37       90.44      5.08 o 
   4   4   4      307.46      367.14     12.92 o 
   5   4   4       45.22       52.77      5.86 o 
   6   4   4       54.34       50.38      4.59 o 
   7   4   4      100.48      109.67      5.34 o 
   8   4   4        1.65        3.72      3.68 o 
  -8   5   4       17.87       17.05      5.77 o 
  -7   5   4       29.25       39.03      5.47 o 
  -6   5   4        5.36        2.93      4.41 o 
  -5   5   4       26.32       24.18      6.35 o 
  -2   5   4      985.32     1106.39      8.67 o 
  -1   5   4      530.60      592.45     15.81 o 
   0   5   4        5.22        5.70      2.54 o 
   1   5   4      530.84      600.28      8.85 o 
   3   5   4       54.97       60.69      4.75 o 
   4   5   4       71.00       97.57      5.67 o 
   5   5   4       26.25       19.34      4.85 o 
   6   5   4        5.05        6.03      4.37 o 
   7   5   4       29.10       37.80      4.88 o 
   8   5   4       17.93       22.28      3.71 o 
  -7   6   4       24.35       24.82      5.66 o 
  -6   6   4       11.99       18.45      8.12 o 
  -5   6   4      110.70       89.96      6.25 o 
  -3   6   4      121.09      116.30      7.70 o 
  -2   6   4       55.88       77.74      3.73 o 
  -1   6   4      900.40      959.66     24.57 o 
   0   6   4      926.68      797.59     10.74 o 
   1   6   4      899.37      958.28     11.94 o 
   2   6   4       55.28       75.76      7.55 o 
   3   6   4      120.33      102.99      6.88 o 
   4   6   4      150.89      177.28      7.33 o 
   5   6   4      109.94      104.36      5.00 o 
   6   6   4       11.90       13.70      5.01 o 
   7   6   4       24.46       19.29      4.28 o 
  -7   7   4        9.51       11.52      6.84 o 
  -6   7   4       27.51       24.83      7.18 o 
  -5   7   4      156.61      166.38     11.24 o 
  -4   7   4       43.26       29.06      5.62 o 
  -3   7   4      342.48      352.11     12.57 o 
  -2   7   4       47.20       36.49      5.24 o 
  -1   7   4      364.98      385.56     18.28 o 
   0   7   4     1386.16     1558.58     57.66 o 
   1   7   4      365.77      373.34     12.91 o 
   2   7   4       47.24       50.60      7.34 o 
   3   7   4      342.20      375.65      9.45 o 
   4   7   4       43.65       32.42      5.73 o 
   5   7   4      156.46      141.53     12.54 o 
   6   7   4       27.55       20.08      7.39 o 
   7   7   4        9.47        8.57      6.04 o 
  -7   8   4       25.76       35.49      5.97 o 
  -6   8   4       14.19       13.13      6.58 o 
  -5   8   4       80.79       88.69      8.88 o 
  -4   8   4       43.12       37.74      4.39 o 
  -3   8   4       58.78       68.39      6.11 o 
  -2   8   4      204.65      209.80      9.79 o 
  -1   8   4      315.98      317.64      8.23 o 
   0   8   4        5.62       -1.54      3.18 o 
   1   8   4      316.50      334.35     12.52 o 
   2   8   4      205.47      221.72      6.88 o 
   3   8   4       58.73       69.28      5.33 o 
   4   8   4       43.52       33.98      5.00 o 
   5   8   4       80.66       83.77      9.22 o 
   6   8   4       13.98       22.63      6.59 o 
   7   8   4       25.63       24.72      6.47 o 
  -7   9   4        5.60        9.77      5.43 o 
  -6   9   4       12.41       16.61      6.26 o 
  -5   9   4       35.35       41.78      7.17 o 
  -4   9   4       60.02       58.57      5.79 o 
  -3   9   4       35.35       36.47      6.16 o 
  -2   9   4        0.14        0.81      4.34 o 
  -1   9   4      294.06      304.90      8.40 o 
   0   9   4      136.40      160.74      9.23 o 
   1   9   4      293.58      320.29     13.03 o 
   2   9   4        0.20        2.64      4.69 o 
   4   9   4       60.28       50.27      5.18 o 
   5   9   4       35.38       38.15      5.24 o 
   6   9   4       12.52       10.84      6.47 o 
   7   9   4        5.55        3.52      3.42 o 
  -7  10   4        5.11        8.14      4.66 o 
  -6  10   4       17.12       13.03      5.86 o 
  -5  10   4        9.51       -1.31      5.97 o 
  -4  10   4      115.47      132.53      7.13 o 
  -3  10   4       22.11       16.63      3.77 o 
  -2  10   4       29.21       30.28      6.86 o 
  -1  10   4      109.06      107.54      5.60 o 
   0  10   4       64.06       67.64      7.60 o 
   1  10   4      109.69      110.05      9.53 o 
   2  10   4       29.35       16.38      8.01 o 
   3  10   4       22.39       15.50      5.86 o 
   4  10   4      115.19      120.51      6.76 o 
   5  10   4        9.58        7.18      4.45 o 
   6  10   4       17.13        8.92      6.05 o 
   7  10   4        5.13        5.22      4.54 o 
  -6  11   4        6.23        3.64      5.26 o 
  -5  11   4       68.02       71.16      7.70 o 
  -4  11   4       19.59       20.50      3.99 o 
  -3  11   4      117.54       97.14      5.26 o 
  -2  11   4      197.86      188.89     10.16 o 
  -1  11   4        1.50        3.06      4.68 o 
   0  11   4        4.32        7.04      7.22 o 
   1  11   4        1.51        4.77      7.08 o 
   2  11   4      197.50      189.32      8.99 o 
   3  11   4      117.12       96.66      6.34 o 
   4  11   4       19.79       15.14      4.39 o 
   5  11   4       67.90       73.61      5.72 o 
   6  11   4        6.14        1.01      3.50 o 
  -6  12   4       18.06       14.89      5.27 o 
  -5  12   4       16.54       21.83      5.49 o 
  -4  12   4       70.80       79.34      7.14 o 
  -3  12   4       80.23       74.35      4.80 o 
  -2  12   4       39.71       34.66      4.51 o 
  -1  12   4       47.99       40.94      4.61 o 
   0  12   4       47.59       41.93      4.06 o 
   1  12   4       48.62       42.28      4.27 o 
   2  12   4       39.62       34.40      4.51 o 
   3  12   4       80.81       82.97      5.14 o 
   4  12   4       70.55       77.92      4.95 o 
   5  12   4       16.49       18.87      3.37 o 
   6  12   4       18.05       14.34      3.31 o 
  -6  13   4       74.60       72.46      6.23 o 
  -4  13   4       30.90       33.59      4.88 o 
  -3  13   4       16.98       11.85      3.58 o 
  -2  13   4        4.45        6.01      4.08 o 
  -1  13   4      232.38      222.02      8.26 o 
   0  13   4      268.33      274.11      7.48 o 
   1  13   4      232.20      222.02      8.51 o 
   2  13   4        4.47       -2.97      4.01 o 
   3  13   4       16.93       18.75      3.49 o 
   4  13   4       30.95       34.03      3.92 o 
   5  13   4       44.39       49.77      4.00 o 
   6  13   4       74.56       87.18      6.13 o 
  -5  14   4        1.26        7.32      4.77 o 
  -4  14   4       44.36       38.78      4.61 o 
  -3  14   4       35.47       26.24      3.59 o 
  -2  14   4        4.40        8.50      4.32 o 
  -1  14   4      119.10      129.78     12.26 o 
   0  14   4      140.89      143.90      6.04 o 
   1  14   4      118.72      127.27      7.80 o 
   2  14   4        4.40        3.40      4.38 o 
   3  14   4       35.62       37.93      4.17 o 
   4  14   4       44.39       37.15      3.64 o 
   5  14   4        1.26        2.04      2.53 o 
  -5  15   4        5.13        3.79      4.24 o 
  -4  15   4        4.32        2.84      4.32 o 
  -3  15   4       21.29       14.85      3.94 o 
  -2  15   4       22.11       16.25      3.26 o 
  -1  15   4      126.40      115.55      7.09 o 
   0  15   4       14.71       25.10      4.10 o 
   1  15   4      126.88      116.67      6.98 o 
   2  15   4       22.03       14.17      7.31 o 
   3  15   4       21.41       17.11      4.06 o 
   4  15   4        4.33        4.85      2.76 o 
   5  15   4        5.20        1.95      2.89 o 
  -4  16   4        7.39        6.62      3.80 o 
  -3  16   4       10.07       14.99      3.60 o 
  -2  16   4       14.18       15.13      4.00 o 
  -1  16   4       84.04       86.55      5.02 o 
   0  16   4        5.35        3.92      3.52 o 
   1  16   4       83.89       77.53      8.56 o 
   2  16   4       14.14       11.02      5.71 o 
   3  16   4       10.07        9.54      3.33 o 
   4  16   4        7.43        7.61      2.84 o 
  -3  17   4        2.36        2.84      2.97 o 
  -2  17   4        0.22        0.65      3.29 o 
  -1  17   4       20.60       27.36      3.67 o 
   0  17   4       85.89       96.85      6.42 o 
   1  17   4       20.53       27.91      4.48 o 
   2  17   4        0.22       -2.16      2.68 o 
   3  17   4        2.35        2.18      2.76 o 
  -2  18   4       18.28       17.53      3.16 o 
  -1  18   4        6.42       10.20      3.61 o 
   0  18   4        0.47       -0.92      5.27 o 
   1  18   4        6.45        8.75      3.40 o 
   2  18   4       18.21       12.88      2.60 o 
  -1  19   4       20.79       18.08      5.29 o 
   0  19   4        4.09        4.41      4.12 o 
   1  19   4       20.79       22.40      7.10 o 
   1   0   5      369.11      308.88      5.43 o 
   2   0   5      209.79      184.38      7.23 o 
   3   0   5      650.28      629.57     15.14 o 
   4   0   5      250.03      258.27     19.24 o 
   5   0   5       30.20       10.07      7.16 o 
   6   0   5       39.53       29.40      4.66 o 
   7   0   5       47.69       36.09      4.97 o 
   8   0   5       33.20       30.34      3.72 o 
  -8   1   5        1.08       -3.61      6.99 o 
  -7   1   5       11.81        7.68      3.47 o 
  -6   1   5       51.35       66.45      5.42 o 
  -5   1   5       47.04       46.63      7.44 o 
  -4   1   5       61.72       62.60      4.38 o 
  -3   1   5      239.39      198.21      6.11 o 
  -2   1   5       14.58       10.44      2.68 o 
  -1   1   5      432.46      445.83      9.62 o 
   0   1   5      382.99      347.62      4.12 o 
   1   1   5      435.34      439.45      5.22 o 
   2   1   5       14.58       14.10      2.82 o 
   3   1   5      240.44      198.24      8.99 o 
   4   1   5       61.30       63.74      4.32 o 
   5   1   5       46.35       30.69      5.70 o 
   6   1   5       51.29       73.04      5.41 o 
   7   1   5       11.73        8.58      3.44 o 
   8   1   5        1.05        2.72      3.41 o 
  -8   2   5       83.58      105.94      5.41 o 
  -7   2   5       52.86       57.52      6.29 o 
  -6   2   5       31.76       31.90      4.63 o 
  -5   2   5       54.12       42.97      7.42 o 
  -4   2   5      343.79      391.24      9.52 o 
  -3   2   5      128.70      141.59      7.10 o 
  -2   2   5      297.46      337.32     10.18 o 
  -1   2   5      637.08      609.89      8.04 o 
   0   2   5     3216.08     3115.71     14.83 o 
   1   2   5      636.93      605.27     12.02 o 
   2   2   5      298.29      337.77      7.32 o 
   3   2   5      127.78      127.94      8.10 o 
   4   2   5      343.25      380.94      9.43 o 
   5   2   5       54.22       52.09      5.90 o 
   6   2   5       31.49       38.08      4.76 o 
   7   2   5       53.16       63.60      4.32 o 
   8   2   5       83.63      120.79      5.27 o 
  -8   3   5        7.72        8.26      5.64 o 
  -7   3   5        1.13       -1.22      3.69 o 
  -6   3   5       88.57       79.33      5.30 o 
  -5   3   5      148.62      127.31      9.56 o 
  -4   3   5      664.81      654.18     17.17 o 
  -3   3   5      340.68      325.29      9.59 o 
  -2   3   5      100.33       95.22      6.78 o 
  -1   3   5     1310.71     1296.32     11.58 o 
   0   3   5      150.73      186.22      6.83 o 
   1   3   5     1304.09     1271.99     12.52 o 
   2   3   5      100.47       91.11      4.68 o 
   3   3   5      338.58      318.14     12.04 o 
   4   3   5      665.12      676.91     12.64 o 
   5   3   5      147.89      120.02      7.15 o 
   6   3   5       88.74       89.62      5.40 o 
   7   3   5        1.17        0.87      3.55 o 
   8   3   5        7.69        5.80      4.62 o 
  -8   4   5        7.69       12.51      5.31 o 
  -7   4   5       19.23       18.77      3.83 o 
  -6   4   5       29.34       29.96      6.51 o 
  -5   4   5       92.78       61.20      8.67 o 
  -3   4   5      381.21      399.53     10.32 o 
  -2   4   5      915.47      981.92     18.42 o 
  -1   4   5      184.28      221.22      4.09 o 
   0   4   5      488.70      509.26     11.33 o 
   1   4   5      181.97      204.25      5.73 o 
   2   4   5      916.00     1003.31     19.28 o 
   3   4   5      380.55      407.84      9.59 o 
   4   4   5       93.36       96.82      5.63 o 
   5   4   5       92.15       77.27      6.17 o 
   6   4   5       29.27       23.68      3.94 o 
   7   4   5       19.36       19.13      3.66 o 
   8   4   5        7.75       10.41      4.82 o 
  -7   5   5       23.61       20.33      4.27 o 
  -6   5   5       92.29      102.70      6.27 o 
  -5   5   5      376.57      369.48     15.42 o 
  -2   5   5       28.72       32.51      2.72 o 
  -1   5   5      208.40      185.54      5.87 o 
   0   5   5     3023.90     3030.72     19.54 o 
   1   5   5      208.58      200.10      7.04 o 
   2   5   5       28.40       37.59      6.97 o 
   3   5   5      123.83      111.43      5.75 o 
   4   5   5      324.50      351.52      9.88 o 
   5   5   5      374.50      352.79     15.17 o 
   6   5   5       92.36      101.54      6.49 o 
   7   5   5       23.55       25.10      3.92 o 
  -7   6   5       10.02       19.01      4.24 o 
  -6   6   5        6.37       15.69      4.32 o 
  -5   6   5       46.04       48.71      8.27 o 
  -3   6   5      567.83      582.45     16.40 o 
  -2   6   5      222.03      241.27     10.27 o 
  -1   6   5      948.41      974.61     17.22 o 
   0   6   5      645.99      655.44      9.64 o 
   1   6   5      940.06      995.55     12.43 o 
   2   6   5      221.80      264.31     11.54 o 
   3   6   5      564.60      592.80     12.63 o 
   4   6   5      313.44      345.17     13.44 o 
   5   6   5       46.36       44.33      7.94 o 
   6   6   5        6.40        2.80      4.44 o 
   7   6   5       10.19       17.36      4.16 o 
  -6   7   5        5.52        3.12      5.37 o 
  -5   7   5      131.61      139.92     11.08 o 
  -4   7   5       18.14       14.63      5.52 o 
  -3   7   5      528.53      534.88     16.02 o 
  -2   7   5      251.82      241.56     10.72 o 
  -1   7   5      344.59      389.68      9.52 o 
   0   7   5       41.70       36.19      3.47 o 
   1   7   5      343.24      399.46     13.60 o 
   2   7   5      251.06      260.16     12.43 o 
   3   7   5      530.18      550.88     11.57 o 
   4   7   5       17.99       20.80      5.04 o 
   5   7   5      131.62      135.75     13.28 o 
   6   7   5        5.55       -0.31      6.61 o 
   7   7   5        8.71       14.85      6.17 o 
  -6   8   5       25.18       37.83      6.82 o 
  -5   8   5       32.96       30.71      8.05 o 
  -4   8   5      140.63      155.64      5.82 o 
  -3   8   5       25.56       32.42      6.00 o 
  -2   8   5       68.73       65.04      6.35 o 
  -1   8   5       83.32      103.88      5.41 o 
   0   8   5      333.05      429.25     22.29 o 
   1   8   5       83.37       89.24      8.48 o 
   2   8   5       68.56       68.27      7.70 o 
   3   8   5       25.86       29.82      5.20 o 
   4   8   5      140.02      150.58      8.14 o 
   5   8   5       33.03       23.72      4.84 o 
   6   8   5       25.25       25.69      7.15 o 
   7   8   5       14.76       13.28      5.75 o 
  -6   9   5       11.61       16.07      6.16 o 
  -5   9   5       69.09       76.54      9.74 o 
  -4   9   5      482.84      474.30     11.52 o 
  -3   9   5       28.62       25.32      4.34 o 
  -2   9   5        1.81        1.44      5.84 o 
  -1   9   5       35.45       29.59      5.53 o 
   0   9   5       72.17       92.81      8.35 o 
   2   9   5        1.70        0.98      7.10 o 
   3   9   5       28.95       21.95      8.67 o 
   4   9   5      482.03      478.26     11.95 o 
   5   9   5       68.63       83.09      8.79 o 
   6   9   5       11.68        7.61      6.95 o 
   7   9   5        0.65        1.19      3.24 o 
  -7  10   5        0.65       -1.32      5.10 o 
  -6  10   5       53.80       70.10      7.41 o 
  -4  10   5       13.05       15.66      4.11 o 
  -3  10   5        6.54        3.99      3.75 o 
  -2  10   5       15.72       22.49      9.27 o 
  -1  10   5      123.89      131.68      9.81 o 
   0  10   5      109.47      107.28      8.58 o 
   1  10   5      123.68      136.06     10.13 o 
   2  10   5       15.77       13.55      6.00 o 
   3  10   5        6.61        6.94      4.81 o 
   4  10   5       13.22       18.90      4.68 o 
   5  10   5       19.17       19.13      4.41 o 
   6  10   5       53.77       63.57      7.15 o 
   7  10   5        0.66        5.37      3.97 o 
  -6  11   5       10.11       15.60      5.27 o 
  -4  11   5       56.96       54.64      7.63 o 
  -3  11   5      182.19      183.94      6.33 o 
  -2  11   5       55.96       44.65      4.53 o 
  -1  11   5       33.51       32.93      4.14 o 
   0  11   5       64.66       57.43      5.21 o 
   1  11   5       33.45       28.26      4.13 o 
   2  11   5       55.81       46.94      5.54 o 
   3  11   5      182.71      193.83      6.50 o 
   4  11   5       56.82       59.10      5.64 o 
   5  11   5       12.11       13.81      4.21 o 
   6  11   5       10.15       12.26      3.69 o 
  -6  12   5       14.35       17.75      4.83 o 
  -4  12   5       43.70       48.44      4.51 o 
  -3  12   5       34.12       35.71      3.99 o 
  -2  12   5      226.31      203.97      8.06 o 
  -1  12   5      234.49      221.42      8.27 o 
   0  12   5        0.75        2.44      3.78 o 
   1  12   5      234.96      216.37      7.51 o 
   2  12   5      226.85      206.33      9.56 o 
   3  12   5       34.55       31.53      4.33 o 
   4  12   5       43.73       50.54      4.42 o 
   5  12   5       53.70       51.64      4.04 o 
   6  12   5       14.41       18.82      3.16 o 
  -6  13   5        0.47       -5.91      3.94 o 
  -4  13   5       32.46       32.97      5.01 o 
  -3  13   5       12.55        9.60      3.42 o 
  -2  13   5      128.09      122.89      6.80 o 
  -1  13   5       47.89       47.79      5.06 o 
   0  13   5       36.22       29.16      3.48 o 
   1  13   5       48.07       44.73      4.68 o 
   2  13   5      128.78      113.19      8.02 o 
   3  13   5       12.70       10.89      3.69 o 
   4  13   5       32.60       28.44      3.75 o 
   5  13   5        7.72        5.79      2.85 o 
   6  13   5        0.45       -0.88      2.63 o 
  -5  14   5       28.52       24.65      5.52 o 
  -4  14   5       12.25       16.04      4.39 o 
  -3  14   5        4.42        3.81      3.26 o 
  -2  14   5       22.22       23.73      3.64 o 
  -1  14   5      257.83      235.80     14.15 o 
   0  14   5        0.00        0.45      3.76 o 
   1  14   5      258.52      231.63      8.00 o 
   2  14   5       22.42       23.11      5.35 o 
   3  14   5        4.36        3.51      3.52 o 
   4  14   5       12.33       15.08      3.45 o 
   5  14   5       28.40       29.45      3.32 o 
  -5  15   5        2.23        6.51      4.02 o 
  -4  15   5        1.64       -2.74      4.14 o 
  -3  15   5        3.93        1.98      3.02 o 
  -2  15   5      150.01      151.81      5.70 o 
  -1  15   5        0.45        0.93      4.18 o 
   0  15   5      140.88      152.51      8.55 o 
   1  15   5        0.46        0.88      5.93 o 
   2  15   5      150.30      154.62     11.30 o 
   3  15   5        3.92        7.19      3.77 o 
   4  15   5        1.64       -0.39      3.12 o 
   5  15   5        2.20        6.84      3.42 o 
  -3  16   5        5.63       10.45      7.57 o 
  -2  16   5        2.59        5.65      2.97 o 
  -1  16   5       23.07       29.51      4.23 o 
   0  16   5      108.07      113.86      6.11 o 
   1  16   5       23.17       24.25      7.14 o 
   2  16   5        2.59        7.34      3.96 o 
   3  16   5        5.70        2.34      3.05 o 
   4  16   5       11.18       11.27      2.69 o 
  -3  17   5        7.81        4.32      2.99 o 
  -2  17   5       46.41       48.25      4.26 o 
  -1  17   5       32.93       31.83      3.99 o 
   0  17   5       24.42       25.07      4.28 o 
   1  17   5       32.93       28.14      4.76 o 
   2  17   5       46.46       49.26      3.44 o 
   3  17   5        7.78        8.69      2.90 o 
  -2  18   5        0.49        2.32      4.67 o 
  -1  18   5       32.84       36.11      6.49 o 
   0  18   5        4.13        5.61      4.91 o 
   1  18   5       32.81       40.06      3.08 o 
   2  18   5        0.50        0.17      2.17 o 
   0   0   6    13805.65    14823.88     41.36 o 
   1   0   6      155.64      160.26      6.48 o 
   2   0   6      384.12      356.80      7.38 o 
   3   0   6        1.45        1.85      4.48 o 
   4   0   6      447.18      414.57     20.79 o 
   5   0   6       46.65       53.98      5.96 o 
   6   0   6      159.10      137.30      7.82 o 
   7   0   6       20.17       17.04      4.09 o 
   8   0   6       22.08       22.80      5.72 o 
  -8   1   6       19.91       17.30      3.42 o 
  -7   1   6       53.90       70.31      4.84 o 
  -6   1   6      111.93       96.81      7.39 o 
  -5   1   6      189.77      175.50     11.16 o 
  -4   1   6       94.25       92.77      5.11 o 
  -3   1   6      426.61      446.76     13.13 o 
  -2   1   6      774.74      861.98     13.16 o 
  -1   1   6      336.95      385.62      5.40 o 
   0   1   6       58.08       57.86      1.81 o 
   1   1   6      337.16      399.09      5.57 o 
   2   1   6      768.69      862.12     11.38 o 
   3   1   6      427.39      473.79     13.66 o 
   4   1   6       94.26       92.14     13.67 o 
   5   1   6      188.50      192.52     12.15 o 
   6   1   6      111.54       91.85      7.20 o 
   7   1   6       53.91       67.12      4.94 o 
   8   1   6       19.84       19.58      3.45 o 
  -8   2   6       16.84       13.87      4.72 o 
  -7   2   6        0.76       -2.21      3.50 o 
  -6   2   6      123.94      103.23      6.92 o 
  -5   2   6       57.37       60.49      7.87 o 
  -4   2   6      392.86      374.47     12.30 o 
  -3   2   6      108.72      129.64      5.29 o 
  -2   2   6      682.68      712.86     15.11 o 
  -1   2   6     1348.79     1425.70     12.81 o 
   0   2   6     2927.99     2850.01     12.98 o 
   1   2   6     1348.12     1431.98     13.54 o 
   2   2   6      679.90      679.43     10.94 o 
   3   2   6      108.71      132.11      8.58 o 
   4   2   6      390.77      390.82      9.90 o 
   5   2   6       57.81       52.38      6.24 o 
   6   2   6      124.33      104.33      7.25 o 
   7   2   6        0.79        3.65      4.14 o 
   8   2   6       16.93       11.45      4.70 o 
  -7   3   6       13.06       12.26      3.45 o 
  -6   3   6       46.70       40.45      8.56 o 
  -5   3   6      283.51      261.81     13.34 o 
  -4   3   6      169.18      192.14     11.22 o 
  -3   3   6      935.76     1185.26     18.35 o 
  -2   3   6      306.01      344.01     11.44 o 
  -1   3   6       99.82       95.15      3.05 o 
   0   3   6     1038.17     1110.36     15.29 o 
   1   3   6      100.28       89.10      4.46 o 
   2   3   6      310.67      332.58     15.40 o 
   3   3   6      932.31     1119.84     22.08 o 
   4   3   6      169.31      188.54      7.61 o 
   5   3   6      283.08      256.81      9.68 o 
   6   3   6       47.26       44.03      5.93 o 
   7   3   6       12.93       13.20      4.09 o 
   8   3   6       14.49       20.42      4.65 o 
  -7   4   6        0.92        2.00      3.42 o 
  -6   4   6       84.42       91.56      7.44 o 
  -5   4   6       24.99        8.43      7.48 o 
  -4   4   6      252.33      260.34     11.26 o 
  -3   4   6       28.75       28.79      4.07 o 
  -2   4   6      639.87      660.07     15.88 o 
  -1   4   6      104.20      112.92      3.44 o 
   0   4   6      820.15      958.62     15.39 o 
   1   4   6      105.09      107.59      5.04 o 
   2   4   6      637.96      652.76     11.14 o 
   3   4   6       28.75       27.89      5.58 o 
   4   4   6      253.51      263.80      8.69 o 
   5   4   6       25.07       18.96      5.17 o 
   6   4   6       84.50       89.99      8.23 o 
   7   4   6        0.91       -5.90      3.93 o 
  -7   5   6       40.11       34.71      3.62 o 
  -6   5   6       65.92       61.28      5.80 o 
  -5   5   6      109.33      101.09      9.79 o 
  -3   5   6      195.42      211.69     10.68 o 
  -2   5   6      253.42      330.97     12.17 o 
  -1   5   6     1204.54     1339.76     23.83 o 
   0   5   6        4.34        8.46      3.00 o 
   1   5   6     1205.04     1337.71     14.76 o 
   2   5   6      256.20      325.00     12.86 o 
   3   5   6      194.33      206.49     11.45 o 
   4   5   6       51.59       42.80      6.96 o 
   5   5   6      109.41       93.89      8.54 o 
   6   5   6       65.82       63.65      9.68 o 
   7   5   6       40.27       41.00      3.91 o 
  -7   6   6        7.29        7.94      4.30 o 
  -6   6   6       41.79       44.90      9.55 o 
  -5   6   6      290.38      289.89     14.57 o 
  -4   6   6      114.93      107.56      9.56 o 
  -3   6   6      485.90      473.76     15.56 o 
  -2   6   6      296.33      290.12     11.99 o 
  -1   6   6        1.03        1.04      3.16 o 
   0   6   6      206.46      163.97      5.71 o 
   1   6   6        1.04        2.21      3.11 o 
   2   6   6      297.17      307.68     13.06 o 
   3   6   6      486.04      491.57     12.77 o 
   4   6   6      114.73      126.13      8.97 o 
   5   6   6      290.84      303.32     14.66 o 
   6   6   6       41.78       43.09      5.14 o 
   7   6   6        7.29        9.94      3.42 o 
  -7   7   6       12.55        5.44      6.29 o 
  -6   7   6       78.95       98.25      9.69 o 
  -5   7   6       74.58       78.21      9.88 o 
  -4   7   6      253.62      295.97     12.93 o 
  -3   7   6       41.54       49.04      6.49 o 
  -2   7   6      103.07       98.45      7.73 o 
  -1   7   6      187.97      212.97      6.96 o 
   0   7   6      265.69      330.77      7.83 o 
   1   7   6      187.86      222.77      6.86 o 
   2   7   6      103.03      115.03      9.58 o 
   3   7   6       41.60       44.73      8.36 o 
   4   7   6      253.82      280.72     12.77 o 
   5   7   6       74.08       75.84      8.83 o 
   6   7   6       78.97       95.92     10.10 o 
   7   7   6       12.66       17.34      5.37 o 
  -7   8   6       12.98       23.76      5.92 o 
  -6   8   6       31.30       44.30     10.93 o 
  -5   8   6        2.06       -4.59      7.99 o 
  -4   8   6       79.75       80.68      4.99 o 
  -3   8   6        7.10       11.51      7.43 o 
  -2   8   6      141.92      158.54      9.65 o 
  -1   8   6      450.65      475.62      7.82 o 
   0   8   6      128.09      133.65      6.16 o 
   1   8   6      450.72      485.53      9.69 o 
   2   8   6      142.21      129.65     10.32 o 
   3   8   6        7.20       24.81      7.78 o 
   4   8   6       79.09       92.36      9.23 o 
   5   8   6        2.05        2.85      5.88 o 
   6   8   6       31.36       29.68      7.45 o 
   7   8   6       12.99       15.83      5.31 o 
  -7   9   6        3.50       -2.25      5.51 o 
  -6   9   6       22.67       31.59      6.43 o 
  -5   9   6       86.98       90.37      9.34 o 
  -4   9   6        5.50        9.59      3.87 o 
  -3   9   6      113.98      106.34      6.65 o 
  -2   9   6      276.89      300.76     12.62 o 
  -1   9   6       81.54       90.01      5.37 o 
   0   9   6        2.92        2.23      5.42 o 
   1   9   6       82.40      105.72      9.70 o 
   2   9   6      276.64      315.54     14.41 o 
   3   9   6      113.68      117.19      6.44 o 
   4   9   6        5.53       11.70      4.26 o 
   5   9   6       87.59       93.87      7.99 o 
   6   9   6       22.65       32.00      7.16 o 
   7   9   6        3.44        6.73      3.00 o 
  -6  10   6       11.84        8.91      5.56 o 
  -5  10   6        0.10       -8.23      7.61 o 
  -4  10   6      165.71      158.62      6.27 o 
  -3  10   6      273.63      270.95     11.20 o 
  -2  10   6       45.78       39.49      4.40 o 
  -1  10   6      192.19      221.60      7.97 o 
   0  10   6      171.57      169.02     10.16 o 
   1  10   6      191.49      202.75     12.01 o 
   2  10   6       45.54       28.45      9.62 o 
   3  10   6      273.72      283.44     19.85 o 
   4  10   6      165.91      160.33      8.08 o 
   5  10   6        0.11        5.11      4.40 o 
   6  10   6       11.83        6.22      5.44 o 
  -6  11   6        3.17        9.87      4.97 o 
  -4  11   6        5.07        0.07      4.40 o 
  -3  11   6       39.20       45.67      4.07 o 
  -2  11   6      281.59      279.69      9.04 o 
  -1  11   6       21.33       22.92      3.72 o 
   0  11   6       14.39       16.41      3.84 o 
   1  11   6       21.21       23.37      4.43 o 
   2  11   6      281.56      259.41     14.06 o 
   3  11   6       39.26       51.27     11.61 o 
   4  11   6        5.12        2.12      4.24 o 
   5  11   6       87.30       92.40      6.02 o 
   6  11   6        3.17        7.83      3.30 o 
  -6  12   6        1.85        2.75      4.54 o 
  -4  12   6       24.91       26.30      4.51 o 
  -3  12   6       54.63       55.69      4.15 o 
  -2  12   6       56.76       51.51      4.91 o 
  -1  12   6       45.50       35.68      4.83 o 
   0  12   6       25.74       33.25      4.24 o 
   1  12   6       45.43       43.56      6.51 o 
   2  12   6       56.39       50.06      6.60 o 
   3  12   6       54.83       60.34      5.66 o 
   4  12   6       24.97       26.02      3.80 o 
   5  12   6       15.44       11.68      3.99 o 
   6  12   6        1.86        2.79      2.83 o 
  -4  13   6       49.20       50.39      4.78 o 
  -3  13   6        0.12       -1.95      3.55 o 
  -2  13   6       29.68       25.73      3.72 o 
  -1  13   6       30.61       29.27      4.60 o 
   0  13   6        8.66        5.62      3.90 o 
   1  13   6       30.52       28.37      5.35 o 
   2  13   6       29.78       23.30      5.97 o 
   3  13   6        0.11       -1.50      3.74 o 
   4  13   6       49.05       55.32      5.89 o 
   5  13   6       20.22       23.39      3.83 o 
  -5  14   6        2.87        3.73      4.06 o 
  -4  14   6       10.87       12.38      4.99 o 
  -3  14   6       16.88       16.16      3.56 o 
  -2  14   6       25.55       25.17      3.65 o 
  -1  14   6       49.43       44.85      4.89 o 
   0  14   6       28.27       25.13      4.47 o 
   1  14   6       49.06       39.90      5.94 o 
   2  14   6       25.60       25.87      5.11 o 
   3  14   6       16.80       21.88      3.80 o 
   4  14   6       10.84       14.82      3.89 o 
   5  14   6        2.89        3.06      3.02 o 
  -3  15   6       32.30       33.94      3.59 o 
  -2  15   6        5.12        6.39      3.29 o 
  -1  15   6        9.83       14.12      4.17 o 
   0  15   6       12.56       12.73      4.58 o 
   1  15   6        9.77        6.26      6.77 o 
   2  15   6        5.11        7.73      4.00 o 
   3  15   6       32.23       34.51      4.38 o 
   4  15   6       22.88       25.55      3.85 o 
  -3  16   6       14.36       18.92      5.45 o 
  -2  16   6        1.19        3.88      3.63 o 
  -1  16   6       31.15       33.71      3.86 o 
   0  16   6        0.03        0.11      4.02 o 
   1  16   6       31.13       31.10      7.17 o 
   2  16   6        1.18        3.83      3.30 o 
   3  16   6       14.37       15.56      3.21 o 
   4  16   6        5.69        8.20      2.56 o 
  -3  17   6        2.87        5.39      4.50 o 
  -2  17   6       13.50       17.27      5.66 o 
  -1  17   6        7.02       13.28      6.47 o 
   0  17   6       14.48       15.16      4.26 o 
   1  17   6        7.05        8.93      5.06 o 
   2  17   6       13.58       15.61      3.31 o 
   3  17   6        2.88        2.32      2.64 o 
  -2  18   6        3.73        1.70      4.14 o 
  -1  18   6        6.94        4.68      4.83 o 
   0  18   6        0.02        0.86      4.92 o 
   1  18   6        6.98       10.37      2.34 o 
   2  18   6        3.70        2.81      2.09 o 
   1   0   7      390.99      370.50     11.75 o 
   2   0   7      545.00      612.65      9.91 o 
   3   0   7      183.88      167.54      8.73 o 
   4   0   7        5.72        3.43      4.83 o 
   5   0   7      420.08      433.44     33.67 o 
   6   0   7       27.72       18.38      5.54 o 
   7   0   7       96.26      104.24      5.27 o 
   8   0   7       66.48       82.31      4.26 o 
  -8   1   7       21.17       24.16      3.82 o 
  -7   1   7       17.73       14.91      4.72 o 
  -6   1   7       76.40       63.70      6.46 o 
  -5   1   7      208.77      198.87     18.46 o 
  -4   1   7       84.31       96.81      6.64 o 
  -3   1   7      273.75      262.08     10.70 o 
  -2   1   7      155.09      158.03      5.35 o 
  -1   1   7      454.98      462.41      9.96 o 
   0   1   7      975.97     1160.98      8.27 o 
   1   1   7      455.60      462.14     15.15 o 
   2   1   7      153.95      147.13      7.15 o 
   3   1   7      271.55      250.08     10.45 o 
   4   1   7       84.57       93.03      5.40 o 
   5   1   7      209.48      210.79     14.88 o 
   6   1   7       76.20       52.49      6.44 o 
   7   1   7       17.68       15.09      4.97 o 
   8   1   7       21.14       28.08      3.26 o 
  -7   2   7       13.61       17.49      3.71 o 
  -6   2   7       67.43       49.15      7.70 o 
  -5   2   7       28.39       18.94      6.84 o 
  -4   2   7      177.00      177.35     12.11 o 
  -3   2   7        2.18        3.58      3.83 o 
  -2   2   7      186.23      182.36      4.68 o 
  -1   2   7      517.20      525.28     14.76 o 
   0   2   7       25.61       26.93      1.36 o 
   1   2   7      516.63      483.40     30.33 o 
   2   2   7      185.98      176.90     17.08 o 
   3   2   7        1.96        0.66      4.16 o 
   4   2   7      176.92      169.54      7.09 o 
   5   2   7       28.21       27.22      5.58 o 
   6   2   7       67.58       64.85      6.77 o 
   7   2   7       13.53       21.81      4.72 o 
  -7   3   7        5.92       10.17      3.48 o 
  -6   3   7      116.21       98.56     10.06 o 
  -5   3   7       30.40       33.73      7.80 o 
  -4   3   7      158.49      166.06      6.03 o 
  -3   3   7      353.10      370.67     18.22 o 
  -2   3   7      387.67      391.98     12.40 o 
  -1   3   7      390.05      362.64     11.75 o 
   0   3   7     1038.38     1132.83      8.94 o 
   1   3   7      392.84      358.03     12.60 o 
   2   3   7      387.56      408.68     11.14 o 
   3   3   7      355.12      359.86     13.35 o 
   5   3   7       30.93       27.15      5.94 o 
   6   3   7      115.51      110.87     10.45 o 
   7   3   7        5.93       11.40      5.85 o 
  -7   4   7       62.43       72.99      4.27 o 
  -6   4   7        2.42        1.70      6.87 o 
  -5   4   7      320.13      329.61     15.46 o 
  -4   4   7        3.48        7.01      7.54 o 
  -3   4   7      101.07      113.76      6.47 o 
  -2   4   7       83.77       88.10      7.32 o 
  -1   4   7     1088.68     1157.41     13.78 o 
   0   4   7       39.09       30.14      4.86 o 
   1   4   7     1091.07     1147.10     14.08 o 
   2   4   7       83.01       95.42      5.14 o 
   3   4   7      101.70      104.95      8.36 o 
   4   4   7        3.54        3.61      6.52 o 
   5   4   7      319.90      324.60     14.84 o 
   6   4   7        2.49       10.10      6.23 o 
   7   4   7       62.58       64.00      5.17 o 
  -7   5   7        5.17        7.99      3.29 o 
  -6   5   7       78.87       68.18      5.88 o 
  -5   5   7      146.86      135.41     11.25 o 
  -4   5   7       63.29       55.48      7.44 o 
  -3   5   7       22.64       20.07      5.47 o 
  -2   5   7      184.13      180.59      9.96 o 
  -1   5   7      190.05      183.52      4.31 o 
   0   5   7      843.89      889.20     11.98 o 
   1   5   7      191.39      169.57      6.28 o 
   2   5   7      184.99      192.98      9.64 o 
   3   5   7       22.37       13.12      5.49 o 
   4   5   7       63.52       50.84      6.71 o 
   5   5   7      147.30      120.89     10.60 o 
   6   5   7       78.58       70.51      8.33 o 
   7   5   7        5.07        3.77      3.67 o 
  -7   6   7       34.45       40.70      3.29 o 
  -6   6   7        1.09       -0.21      4.65 o 
  -5   6   7       35.74       41.30      7.21 o 
  -4   6   7      285.31      265.64     14.00 o 
  -3   6   7        0.13        9.29      6.44 o 
  -2   6   7      105.60      107.95      8.47 o 
  -1   6   7      600.36      668.74     11.18 o 
   0   6   7      446.44      479.49      9.31 o 
   1   6   7      605.35      653.27     11.70 o 
   2   6   7      106.40       95.70      8.40 o 
   3   6   7        0.16       -1.86      7.63 o 
   4   6   7      285.76      284.38     13.14 o 
   5   6   7       36.00       29.78      7.11 o 
   6   6   7        1.06       -6.03      4.46 o 
   7   6   7       34.48       44.82      4.18 o 
  -7   7   7       14.12       21.76      6.29 o 
  -6   7   7       17.86       17.60      7.06 o 
  -5   7   7        4.68       -4.94      7.54 o 
  -4   7   7       62.92       63.87      6.27 o 
  -3   7   7      544.06      544.91     18.77 o 
  -2   7   7       23.51       17.15      4.73 o 
  -1   7   7       33.29       38.33      3.98 o 
   0   7   7       98.07      133.58      5.66 o 
   1   7   7       33.77       29.53      3.90 o 
   2   7   7       23.78       12.40      5.78 o 
   3   7   7      541.57      619.93     16.92 o 
   4   7   7       62.75       57.18      7.60 o 
   5   7   7        4.50        7.85      5.96 o 
   6   7   7       17.93       20.27      6.62 o 
   7   7   7       14.19       27.89      5.61 o 
  -6   8   7        1.36       -1.21      6.48 o 
  -5   8   7       15.36       13.76      7.58 o 
  -4   8   7       86.23       70.64      9.55 o 
  -3   8   7      256.05      281.12      9.54 o 
  -2   8   7      136.70      126.73      8.85 o 
  -1   8   7      369.96      393.48     10.62 o 
   0   8   7       25.96       25.95      3.50 o 
   1   8   7      372.07      392.24      9.93 o 
   2   8   7      136.21      149.28     10.74 o 
   4   8   7       86.33       85.55      8.86 o 
   5   8   7       15.38       11.07      6.84 o 
   6   8   7        1.38        1.15      5.63 o 
   7   8   7       14.91       18.10      4.92 o 
  -6   9   7       26.06       34.51      4.56 o 
  -5   9   7        0.72        2.74      7.03 o 
  -4   9   7      115.68      108.44      7.15 o 
  -3   9   7      170.85      176.08      8.18 o 
  -2   9   7      202.32      210.14     22.08 o 
  -1   9   7      141.24      129.26      6.31 o 
   0   9   7        0.59       -3.22      5.94 o 
   1   9   7      141.73      129.21      9.22 o 
   4   9   7      116.03      130.44     10.22 o 
   5   9   7        0.66       -9.32      6.22 o 
   6   9   7       26.02       31.31      6.51 o 
  -6  10   7        6.93        4.45      5.63 o 
  -5  10   7       33.84       28.06      6.97 o 
  -4  10   7        3.27        1.55      4.72 o 
  -3  10   7       79.99       69.48      6.26 o 
  -2  10   7      217.72      200.39      6.69 o 
  -1  10   7      131.70      134.67      5.56 o 
   0  10   7        0.01        1.55      4.18 o 
   1  10   7      132.09      138.04      8.35 o 
   2  10   7      217.88      215.32     14.72 o 
   3  10   7       80.00       60.33      9.56 o 
   4  10   7        3.24        6.06      4.29 o 
   5  10   7       33.91       25.25      7.37 o 
   6  10   7        6.99        4.23      4.87 o 
  -6  11   7       15.36        8.90      4.92 o 
  -4  11   7       23.42       17.06      6.02 o 
  -3  11   7       65.65       61.30      5.60 o 
  -2  11   7      103.78      105.41      6.18 o 
  -1  11   7      140.59      126.10      6.89 o 
   0  11   7       15.94       20.64      3.88 o 
   1  11   7      141.13      130.13      5.74 o 
   2  11   7      104.44      111.52      7.56 o 
   3  11   7       65.51       78.41      6.41 o 
   4  11   7       23.52       19.13      4.06 o 
   5  11   7       10.10       11.26      5.55 o 
   6  11   7       15.12       10.60      3.28 o 
  -6  12   7       14.22       11.49      4.33 o 
  -4  12   7       40.10       44.55      7.06 o 
  -3  12   7       86.32       79.16      7.37 o 
  -2  12   7       86.39       82.14      6.24 o 
  -1  12   7       26.58       24.70      3.79 o 
   0  12   7       15.63       15.65      4.20 o 
   1  12   7       26.69       22.93      4.13 o 
   2  12   7       86.06       89.71     13.34 o 
   3  12   7       86.05       89.33      5.27 o 
   4  12   7       39.73       43.87      3.58 o 
   5  12   7       59.97       66.68      7.73 o 
   6  12   7       14.18       18.97      6.33 o 
  -4  13   7       20.70       22.92      5.82 o 
  -3  13   7       58.58       46.50      5.34 o 
  -2  13   7      206.06      193.70      7.79 o 
  -1  13   7        0.52        4.80      4.08 o 
   0  13   7      102.00      105.13      5.55 o 
   1  13   7        0.54        1.00      4.34 o 
   2  13   7      206.20      217.29      9.77 o 
   3  13   7       58.77       52.99      4.42 o 
   4  13   7       20.77       23.74      3.61 o 
   5  13   7       15.49       12.04      3.69 o 
  -5  14   7        4.90        4.75      3.91 o 
  -3  14   7       20.75       21.13      4.49 o 
  -2  14   7       11.22       14.89      4.53 o 
  -1  14   7       69.57       70.48      5.45 o 
   0  14   7       27.09       34.08      4.73 o 
   1  14   7       69.66       71.88      6.67 o 
   2  14   7       11.10        9.96      3.65 o 
   3  14   7       20.84       24.61      3.59 o 
   4  14   7        3.90        5.76      3.78 o 
   5  14   7        4.84        6.29      3.78 o 
  -3  15   7       12.94       10.84      5.04 o 
  -2  15   7       22.42       18.75      4.42 o 
  -1  15   7        7.77        5.34      3.69 o 
   0  15   7        6.11       10.20      6.28 o 
   1  15   7        7.80       13.44      6.48 o 
   2  15   7       22.28       22.79      4.10 o 
   3  15   7       13.01       12.36      3.60 o 
   4  15   7        4.35        4.99      3.11 o 
  -3  16   7        3.86        2.37      4.98 o 
  -2  16   7       35.60       34.86      4.67 o 
  -1  16   7        6.63        3.39      3.04 o 
   0  16   7        1.92        2.95      3.88 o 
   1  16   7        6.61        6.45      5.87 o 
   2  16   7       35.70       38.97      4.44 o 
   3  16   7        3.89        4.44      7.47 o 
  -2  17   7        7.74       11.91      5.26 o 
  -1  17   7       19.13       16.01      5.85 o 
   0  17   7       15.20       26.69      4.30 o 
   1  17   7       18.98       17.71      3.29 o 
   2  17   7        7.73        7.30      4.36 o 
   3  17   7        4.64        4.56      3.49 o 
  -1  18   7       14.62       12.28      5.27 o 
   0  18   7        1.20        1.98      4.20 o 
   1  18   7       14.57       14.90      2.30 o 
   0   0   8      104.56      103.07      3.19 o 
   1   0   8      374.30      463.08     11.26 o 
   2   0   8       57.16      101.98     18.00 o 
   3   0   8       39.99       34.23      5.18 o 
   4   0   8       12.70        6.90      7.17 o 
   5   0   8       25.01       34.38      7.49 o 
   6   0   8      199.38      206.67     12.38 o 
   7   0   8        4.36       -0.15      4.00 o 
  -7   1   8        6.13        2.59      3.78 o 
  -6   1   8      111.54      123.54      7.54 o 
  -5   1   8       85.50       66.30      9.16 o 
  -4   1   8       21.61       23.90      6.93 o 
  -3   1   8      204.37      211.38      9.75 o 
  -2   1   8     2216.25     2343.71     40.30 o 
  -1   1   8      301.69      330.53      8.68 o 
   0   1   8      211.17      274.60      3.40 o 
   1   1   8      300.86      328.81      7.21 o 
   2   1   8     2221.45     2313.16     76.79 o 
   3   1   8      204.93      212.29     10.74 o 
   4   1   8       21.20       18.00      5.47 o 
   5   1   8       85.64       76.95      9.24 o 
   6   1   8      111.67      122.10      7.38 o 
   7   1   8        6.12        0.75      4.23 o 
  -7   2   8       18.33       19.31      3.74 o 
  -6   2   8       98.80      116.94      9.71 o 
  -5   2   8        6.61        2.72      6.92 o 
  -4   2   8        5.36        9.36      4.85 o 
  -3   2   8      138.63      150.82      8.31 o 
  -2   2   8       20.13       15.42      2.38 o 
  -1   2   8     1699.56     1850.50     20.48 o 
   0   2   8     1048.28     1198.05     10.89 o 
   1   2   8     1695.42     1873.32     22.61 o 
   2   2   8       20.15       20.51      3.35 o 
   3   2   8      138.04      138.54      8.88 o 
   4   2   8        5.73        8.79      7.21 o 
   5   2   8        6.71        0.57      6.72 o 
   6   2   8       98.63      107.46     10.20 o 
   7   2   8       18.39       22.03      4.25 o 
  -7   3   8       22.31       20.67      3.63 o 
  -6   3   8       34.04       36.02      5.95 o 
  -5   3   8      123.78      114.19     10.42 o 
  -4   3   8       33.82       43.89      7.93 o 
  -3   3   8      166.82      153.87      6.50 o 
  -2   3   8      170.17      179.12      4.89 o 
  -1   3   8      207.08      241.38      4.92 o 
   0   3   8        9.86        5.01      3.53 o 
   1   3   8      206.73      235.01     13.04 o 
   2   3   8      166.74      167.26      6.52 o 
   3   3   8      167.29      174.43     10.33 o 
   4   3   8       33.30       17.90      7.04 o 
   5   3   8      124.26      109.31      9.71 o 
   6   3   8       33.78       36.09      7.52 o 
   7   3   8       22.36       21.68      4.20 o 
  -7   4   8       30.22       31.53      4.13 o 
  -6   4   8        2.79        5.31      5.24 o 
  -5   4   8       66.95       61.44      8.77 o 
  -4   4   8       28.60       31.79      8.14 o 
  -3   4   8       68.73       87.26      7.29 o 
  -2   4   8       26.37       32.00      3.68 o 
  -1   4   8       92.98      101.23      3.39 o 
   0   4   8      260.48      282.20      9.28 o 
   1   4   8       92.98       96.93      6.26 o 
   2   4   8       26.36       31.43      4.11 o 
   3   4   8       68.77       81.05      8.99 o 
   4   4   8       28.93       28.99      6.94 o 
   5   4   8       67.01       49.11      8.02 o 
   6   4   8        2.81        3.07      6.52 o 
   7   4   8       30.22       33.94      4.31 o 
  -7   5   8       22.44       25.26      3.83 o 
  -6   5   8       78.19       68.23      5.55 o 
  -5   5   8      147.75      136.36     11.17 o 
  -4   5   8       27.50       23.03      7.72 o 
  -3   5   8       36.08       49.48      5.95 o 
  -2   5   8      231.66      229.64     10.85 o 
  -1   5   8      198.37      226.43      6.54 o 
   0   5   8       52.33       46.46      2.82 o 
   1   5   8      197.01      222.25      7.34 o 
   2   5   8      231.05      228.61      7.87 o 
   3   5   8       36.07       34.72      6.79 o 
   4   5   8       27.13       29.50      6.96 o 
   5   5   8      147.29      121.11     10.09 o 
   6   5   8       77.89       74.47      5.89 o 
   7   5   8       22.58       28.09      3.82 o 
  -7   6   8        1.44        1.38      3.47 o 
  -6   6   8        4.94        5.14      4.40 o 
  -5   6   8      377.99      334.03     15.58 o 
  -4   6   8       37.55       35.90      9.03 o 
  -3   6   8        3.42       -0.67      6.63 o 
  -2   6   8       36.07       36.06      6.13 o 
  -1   6   8       49.77       67.86      8.85 o 
   0   6   8     1273.09     1349.22     59.89 o 
   1   6   8       49.09       64.94      4.84 o 
   2   6   8       36.29       52.79      7.02 o 
   4   6   8       37.78       40.38      7.67 o 
   5   6   8      377.83      334.04     15.22 o 
   6   6   8        4.84        5.81      4.06 o 
   7   6   8        1.45        4.69      3.70 o 
  -7   7   8        4.79       -4.03      5.31 o 
  -6   7   8        1.92        0.13      6.08 o 
  -5   7   8      117.57      107.98     11.26 o 
  -4   7   8      509.44      478.29     18.73 o 
  -3   7   8       58.01       68.37     15.08 o 
  -2   7   8       11.89       11.55      5.92 o 
  -1   7   8        3.82        1.03      3.14 o 
   0   7   8        7.42       10.42      3.25 o 
   1   7   8        3.87        0.66      3.57 o 
   2   7   8       11.35        3.35      7.77 o 
   4   7   8      509.40      479.65     17.04 o 
   5   7   8      117.89      121.00      9.96 o 
   6   7   8        2.00        7.20      5.93 o 
   7   7   8        4.84        4.84      4.43 o 
  -6   8   8        0.42       -0.21      6.25 o 
  -5   8   8       18.76       11.90      7.10 o 
  -4   8   8       60.17       62.36      8.60 o 
  -3   8   8      168.02      158.07      8.03 o 
  -2   8   8       31.28       39.07      6.17 o 
  -1   8   8       99.15      117.73      7.60 o 
   0   8   8      202.42      205.17      7.71 o 
   1   8   8       99.29      106.50      5.82 o 
   4   8   8       60.60       61.87      7.94 o 
   5   8   8       18.80        9.30      6.98 o 
   6   8   8        0.41        3.87      5.87 o 
   7   8   8       15.21       19.55      4.21 o 
  -6   9   8       18.91       19.40      5.86 o 
  -5   9   8       84.62       97.36      9.85 o 
  -4   9   8       89.56       80.74      6.35 o 
  -3   9   8       64.61       60.79      6.04 o 
  -2   9   8       32.06       28.71      5.20 o 
  -1   9   8       56.54       58.79      8.55 o 
   0   9   8       71.19       79.64      5.15 o 
   1   9   8       56.24       48.91      4.59 o 
   4   9   8       89.12       84.81      8.30 o 
   5   9   8       84.62       92.00      6.03 o 
   6   9   8       18.86       16.74      5.06 o 
  -5  10   8        4.93        5.99      6.15 o 
  -4  10   8      101.52      115.52      7.18 o 
  -3  10   8      151.84      136.76      7.77 o 
  -2  10   8       58.35       48.44      7.48 o 
  -1  10   8       68.98       71.57      4.73 o 
   0  10   8       20.59       15.16      4.21 o 
   1  10   8       68.84       67.42      5.68 o 
   2  10   8       58.19       53.84      9.54 o 
   3  10   8      151.45      138.62     13.08 o 
   4  10   8      101.41      114.77      7.01 o 
   5  10   8        5.01       -1.32      5.80 o 
   6  10   8        3.46        6.36      4.55 o 
  -4  11   8       40.76       45.97      7.84 o 
  -3  11   8       70.85       66.95      8.08 o 
  -2  11   8       19.79       17.79      4.98 o 
  -1  11   8       31.85       28.63      4.20 o 
   0  11   8       23.12       19.75      4.07 o 
   1  11   8       32.18       36.12      4.39 o 
   2  11   8       20.03       16.52      5.31 o 
   3  11   8       70.95       66.54     10.16 o 
   4  11   8       41.00       40.81      4.93 o 
   5  11   8       11.73       12.65      4.03 o 
   6  11   8        9.50       10.41      2.97 o 
  -4  12   8        5.71        5.92      5.64 o 
  -3  12   8        9.66       15.16     10.71 o 
  -2  12   8       88.71       93.35      5.90 o 
  -1  12   8      122.05      126.51      6.11 o 
   0  12   8        0.31       -2.24      3.77 o 
   1  12   8      121.54      135.62      8.61 o 
   2  12   8       88.70       83.85      7.34 o 
   3  12   8        9.63        8.51      5.08 o 
   4  12   8        5.64       10.44      5.26 o 
   5  12   8       33.27       35.49      4.19 o 
  -4  13   8       18.33       16.09      5.27 o 
  -3  13   8       14.06       14.20      4.29 o 
  -2  13   8        0.70       -0.71      5.83 o 
  -1  13   8        9.21        7.21      4.28 o 
   0  13   8       94.61      100.81      5.84 o 
   1  13   8        9.29        6.92      3.89 o 
   2  13   8        0.71        6.61      8.91 o 
   3  13   8       13.94       19.07      5.27 o 
   4  13   8       18.24       12.37      4.66 o 
   5  13   8        8.12        7.32      4.47 o 
  -3  14   8        0.35        1.87      4.01 o 
  -2  14   8        8.23       11.10      5.06 o 
  -1  14   8        6.13        9.48      4.09 o 
   0  14   8       47.01       50.50      5.04 o 
   1  14   8        6.10       13.81      3.93 o 
   2  14   8        8.10        5.01      3.62 o 
   3  14   8        0.34       -1.85      4.79 o 
   4  14   8       18.43       19.14      6.28 o 
  -3  15   8        0.84        3.97      3.58 o 
  -2  15   8       20.42       25.35      4.44 o 
  -1  15   8       42.70       45.70      4.50 o 
   0  15   8        2.38        0.98      3.90 o 
   1  15   8       42.52       44.52      7.78 o 
   2  15   8       20.38       34.64      4.08 o 
   3  15   8        0.87        4.83      5.27 o 
   4  15   8        0.50       -0.34      3.80 o 
  -3  16   8        2.03        4.63      4.73 o 
  -2  16   8       24.42       26.02      4.02 o 
  -1  16   8        8.01        9.16      3.78 o 
   0  16   8        2.15        6.33      3.54 o 
   1  16   8        7.97        1.23      3.41 o 
   2  16   8       24.61       30.33      6.49 o 
   3  16   8        2.01        5.23      4.54 o 
  -2  17   8        2.12        5.30      4.29 o 
  -1  17   8        4.30        6.27      4.74 o 
   0  17   8       47.25       55.62      4.71 o 
   1  17   8        4.32        6.88      4.23 o 
   2  17   8        2.08        1.02      4.33 o 
   1   0   9       24.48       24.82      2.38 o 
   2   0   9       56.16       53.16      3.99 o 
   3   0   9      109.59       99.87      7.76 o 
   4   0   9       29.26       23.15      6.05 o 
   5   0   9        1.26        7.35      6.59 o 
   6   0   9       70.34       65.08      9.13 o 
   7   0   9        8.24        8.59      3.74 o 
  -7   1   9       96.86      124.23     16.82 o 
  -6   1   9       34.68       28.98      7.29 o 
  -5   1   9      306.53      276.52     14.07 o 
  -4   1   9      341.37      305.71     14.03 o 
  -3   1   9      482.68      454.73     14.24 o 
  -2   1   9      125.03      128.35      5.32 o 
  -1   1   9       93.25       87.69      3.39 o 
   0   1   9      147.99      147.67      4.28 o 
   1   1   9       92.67       88.09      7.19 o 
   2   1   9      124.80      119.83      5.39 o 
   3   1   9      484.57      472.70     15.36 o 
   4   1   9      341.89      282.91     13.45 o 
   5   1   9      305.28      281.81     14.21 o 
   6   1   9       34.44       28.05      7.48 o 
   7   1   9       97.34      121.09      6.19 o 
  -7   2   9       15.89       20.32      4.01 o 
  -6   2   9       53.77       45.78      7.94 o 
  -5   2   9       53.37       31.84      7.33 o 
  -4   2   9       67.59       56.64      8.44 o 
  -3   2   9       48.71       49.90      5.95 o 
  -2   2   9      206.16      221.46      5.90 o 
  -1   2   9      202.45      205.39      8.34 o 
   0   2   9     1606.78     1821.89     23.82 o 
   1   2   9      202.38      219.47     16.19 o 
   2   2   9      204.60      220.59     10.88 o 
   3   2   9       48.19       48.72      7.35 o 
   4   2   9       67.69       72.44      8.68 o 
   5   2   9       53.64       40.48      8.63 o 
   6   2   9       53.76       52.44      8.29 o 
   7   2   9       15.67       19.82      4.24 o 
  -7   3   9        6.81        5.52      3.41 o 
  -6   3   9      101.81      110.13     10.15 o 
  -5   3   9      264.85      211.17     13.01 o 
  -4   3   9       40.12       29.54      6.73 o 
  -3   3   9       55.28       57.12      6.58 o 
  -2   3   9        7.87        7.76      2.24 o 
  -1   3   9      399.63      409.41      9.76 o 
   0   3   9       25.80       17.26      3.46 o 
   1   3   9      401.65      420.24     15.69 o 
   2   3   9        7.74        3.00      2.91 o 
   3   3   9       54.44       52.07      6.38 o 
   4   3   9       40.23       31.34      7.19 o 
   5   3   9      264.70      242.61     13.55 o 
   6   3   9      101.81       93.02      9.32 o 
   7   3   9        6.67        3.86      3.48 o 
  -7   4   9        3.12       -1.50      3.26 o 
  -6   4   9       42.66       41.53      8.04 o 
  -5   4   9      111.73       91.89      9.60 o 
  -4   4   9       21.96       19.02      8.00 o 
  -3   4   9      112.98      113.68      6.24 o 
  -2   4   9       12.49       11.07      3.65 o 
  -1   4   9      194.32      190.98      6.95 o 
   0   4   9      145.57      144.56      7.26 o 
   1   4   9      193.74      186.48     15.99 o 
   2   4   9       12.33       12.58      3.99 o 
   3   4   9      113.09      109.66      9.79 o 
   4   4   9       21.98       19.45      7.58 o 
   5   4   9      111.08      103.64     10.53 o 
   6   4   9       42.63       39.67      7.77 o 
   7   4   9        3.16        1.35      3.52 o 
  -7   5   9       13.77       14.06      5.43 o 
  -6   5   9       30.53       40.99      7.63 o 
  -5   5   9      149.78      130.01     11.34 o 
  -4   5   9       65.95       63.68      8.38 o 
  -3   5   9       92.97       88.35      6.32 o 
  -2   5   9       60.37       63.75      4.42 o 
  -1   5   9      302.24      286.73     11.66 o 
   0   5   9      130.10      172.67     14.72 o 
   1   5   9      300.78      303.00      9.99 o 
   2   5   9       60.55       52.50      8.83 o 
   4   5   9       66.11       64.09      8.71 o 
   5   5   9      149.60      134.99     10.31 o 
   6   5   9       30.76       36.67      4.69 o 
   7   5   9       13.73       16.67      3.34 o 
  -7   6   9        6.68        4.37      3.85 o 
  -6   6   9       13.15        6.66      4.09 o 
  -5   6   9      143.42      130.62     11.50 o 
  -4   6   9      120.42      117.85     10.11 o 
  -3   6   9       68.79       71.86      9.51 o 
  -2   6   9       27.60       24.73      6.83 o 
  -1   6   9       82.17       76.73      7.40 o 
   0   6   9      481.84      545.63     45.47 o 
   1   6   9       81.01       79.58      7.75 o 
   2   6   9       27.25       36.36      4.64 o 
   4   6   9      120.06      115.89      9.38 o 
   5   6   9      143.03      149.88     10.76 o 
   6   6   9       13.10       13.72      4.10 o 
   7   6   9        6.52        5.99      4.80 o 
  -6   7   9       11.42        8.40      5.79 o 
  -5   7   9        4.73        9.15      7.29 o 
  -4   7   9        9.10       12.10      5.57 o 
  -3   7   9      119.61      110.04      6.96 o 
  -2   7   9        9.91       14.31      5.55 o 
  -1   7   9       14.69       13.06      4.04 o 
   0   7   9      258.07      271.46      7.92 o 
   1   7   9       14.57       18.26      5.43 o 
   4   7   9        9.28        4.81      7.63 o 
   5   7   9        4.73       -0.12      6.41 o 
   6   7   9       11.50        6.37      6.01 o 
   7   7   9        1.65        5.80      3.99 o 
  -6   8   9        2.20       -1.69      5.64 o 
  -5   8   9       13.20        8.13      6.96 o 
  -4   8   9       18.38       15.74      5.38 o 
  -3   8   9      125.39      108.02      7.05 o 
  -2   8   9      271.42      261.68      9.50 o 
  -1   8   9      524.62      500.62     11.91 o 
   0   8   9      154.60      145.92      6.45 o 
   1   8   9      524.34      553.21     16.33 o 
   2   8   9      271.78      282.50     11.84 o 
   4   8   9       18.28       10.48      7.40 o 
   5   8   9       13.14        7.28      5.83 o 
   6   8   9        2.16        7.54      5.00 o 
  -5   9   9        4.54       -0.60      7.00 o 
  -4   9   9       21.02       16.29      5.40 o 
  -3   9   9      101.60       94.50     11.75 o 
  -2   9   9        9.48        7.25      4.20 o 
  -1   9   9      204.13      194.24      9.39 o 
   0   9   9       76.11       73.09      4.96 o 
   1   9   9      204.56      195.31      6.60 o 
   2   9   9        9.48        6.76      8.59 o 
   4   9   9       20.80       13.95      7.60 o 
   5   9   9        4.61        8.71      4.60 o 
   6   9   9       12.41       14.36      4.66 o 
  -5  10   9       12.53       18.10      6.49 o 
  -4  10   9       13.61       12.74      4.83 o 
  -3  10   9       63.73       60.31      8.11 o 
  -2  10   9      354.29      324.77     14.28 o 
  -1  10   9      143.83      134.44      7.54 o 
   0  10   9      285.34      287.42      8.78 o 
   1  10   9      144.05      145.92      8.68 o 
   2  10   9      354.79      353.86     11.95 o 
   3  10   9       63.26       73.22     10.36 o 
   4  10   9       13.63       10.94      8.10 o 
   5  10   9       12.38       11.77      4.52 o 
   6  10   9        5.99        5.67      2.95 o 
  -4  11   9        0.75        0.60      5.67 o 
  -3  11   9       82.00       60.62      7.66 o 
  -2  11   9      195.36      181.08     11.63 o 
  -1  11   9      174.24      176.13      6.61 o 
   0  11   9        1.96        3.11      3.97 o 
   1  11   9      173.85      169.73      6.53 o 
   2  11   9      195.11      211.98      9.89 o 
   3  11   9       82.01       67.39      8.21 o 
   4  11   9        0.74        0.61      4.97 o 
   5  11   9       34.16       41.74      4.32 o 
  -4  12   9       11.54       11.28      5.87 o 
  -3  12   9       12.21        9.12      5.37 o 
  -2  12   9       15.36        7.17      5.59 o 
  -1  12   9       55.66       60.66      4.74 o 
   0  12   9      174.35      186.12      6.76 o 
   1  12   9       55.30       54.11      4.75 o 
   2  12   9       15.25       23.32      5.50 o 
   3  12   9       12.25        4.00      7.54 o 
   4  12   9       11.66        7.68      4.77 o 
   5  12   9        1.51        3.39      4.90 o 
  -5  13   9        0.32        0.52      3.94 o 
  -4  13   9       29.10       30.77      5.49 o 
  -3  13   9       52.92       60.06      7.63 o 
  -2  13   9       53.79       55.89      7.40 o 
  -1  13   9       19.36       10.50      4.31 o 
   0  13   9      154.53      152.61      6.41 o 
   1  13   9       19.41       12.24      4.81 o 
   2  13   9       53.83       52.35      6.55 o 
   3  13   9       52.78       64.05      6.15 o 
   4  13   9       29.08       32.38      4.46 o 
   5  13   9        0.30        4.55      3.68 o 
  -3  14   9        7.05       13.37      3.96 o 
  -2  14   9        9.17        3.87      4.07 o 
  -1  14   9        9.93       13.82      7.10 o 
   0  14   9        0.68        4.54      3.80 o 
   1  14   9        9.87       14.80      3.91 o 
   2  14   9        9.11        8.69      4.54 o 
   3  14   9        6.96        6.73      4.34 o 
   4  14   9        1.53        0.07      4.81 o 
  -3  15   9       11.29       15.08      4.66 o 
  -2  15   9        8.43        9.99      4.12 o 
  -1  15   9       14.46       24.62      3.66 o 
   0  15   9       28.78       28.88      4.24 o 
   1  15   9       14.36       13.59      5.59 o 
   2  15   9        8.45       15.70      5.44 o 
   3  15   9       11.37       21.51      5.88 o 
  -2  16   9        1.59        2.91      3.09 o 
  -1  16   9        6.55        7.39      3.44 o 
   0  16   9       11.41       13.83      3.39 o 
   1  16   9        6.55       14.39      5.16 o 
   2  16   9        1.60       -1.24      4.51 o 
   3  16   9       19.18       15.34      4.45 o 
  -1  17   9        6.24        9.39      4.89 o 
   0  17   9       30.71       35.52      5.93 o 
   1  17   9        6.28        7.43      4.35 o 
   1   0  10        9.42        8.69      2.88 o 
   2   0  10      182.45      209.60     21.90 o 
   3   0  10       66.94       61.21      7.12 o 
   4   0  10      764.16      608.47     19.35 o 
   5   0  10      149.75      138.50     11.22 o 
   6   0  10        1.43        0.03      6.61 o 
   7   0  10        0.13       -1.84      3.27 o 
  -7   1  10       15.49        6.19      3.55 o 
  -6   1  10       40.88       54.25      8.65 o 
  -5   1  10       40.63       30.47      7.36 o 
  -4   1  10       76.57       68.70      8.28 o 
  -3   1  10       80.20       81.77      5.95 o 
  -2   1  10      240.50      257.79      7.31 o 
  -1   1  10      449.36      512.31     17.35 o 
   0   1  10      271.09      277.92      9.02 o 
   1   1  10      449.33      502.40     15.30 o 
   2   1  10      238.23      259.61      7.81 o 
   3   1  10       80.88      101.43      8.58 o 
   4   1  10       76.29       72.81      8.54 o 
   5   1  10       40.64       39.04      7.72 o 
   6   1  10       40.93       41.32      7.91 o 
   7   1  10       15.39        9.49      3.68 o 
  -7   2  10       11.16        7.72      3.42 o 
  -6   2  10        5.35        6.30      6.55 o 
  -5   2  10       75.74       66.25      9.62 o 
  -4   2  10       71.19       61.75      8.98 o 
  -3   2  10        1.83        7.93      4.99 o 
  -2   2  10       16.57       17.44      6.59 o 
  -1   2  10      143.80      163.38      6.09 o 
   0   2  10        1.57        4.06      3.91 o 
   1   2  10      144.36      171.47      9.67 o 
   2   2  10       16.31       17.89      4.13 o 
   3   2  10        1.83        2.75      8.95 o 
   4   2  10       71.37       82.05      9.42 o 
   5   2  10       75.77       64.38      8.69 o 
   6   2  10        5.28        2.44      6.92 o 
   7   2  10       11.24        9.63      3.73 o 
  -7   3  10        8.20        6.70      3.13 o 
  -6   3  10      107.68      122.25     10.41 o 
  -5   3  10        3.32        3.66      6.62 o 
  -4   3  10      117.28      108.31     10.79 o 
  -3   3  10      132.09      112.84      9.93 o 
  -2   3  10      228.72      246.70      7.44 o 
  -1   3  10      126.70      123.96      5.39 o 
   0   3  10      527.19      469.68      8.02 o 
   1   3  10      126.83      128.29      7.98 o 
   2   3  10      229.11      233.77      7.91 o 
   3   3  10      132.93      129.03      8.98 o 
   4   3  10      116.81      100.04      8.89 o 
   5   3  10        3.30        3.77      5.82 o 
   6   3  10      107.68      101.34      9.52 o 
   7   3  10        8.22        9.92      3.34 o 
  -7   4  10        5.20        6.14      5.71 o 
  -6   4  10        0.38        1.60      6.00 o 
  -5   4  10       83.75       78.87      9.90 o 
  -4   4  10      138.21      110.94     10.61 o 
  -3   4  10       25.53       27.18      6.59 o 
  -2   4  10      122.55      126.48      8.97 o 
  -1   4  10        6.92        7.96      2.88 o 
   0   4  10      621.27      681.35      9.53 o 
   1   4  10        6.74        3.74      3.80 o 
   2   4  10      121.99      111.04      6.26 o 
   3   4  10       25.45       16.11      8.89 o 
   4   4  10      137.90      113.81      9.26 o 
   5   4  10       83.80       77.20      9.41 o 
   6   4  10        0.39        0.40      5.93 o 
   7   4  10        5.20        4.92      3.16 o 
  -7   5  10       12.26        8.20      3.36 o 
  -6   5  10       19.71       14.25      6.46 o 
  -5   5  10       47.72       51.92      9.38 o 
  -4   5  10       27.27       30.25      7.95 o 
  -3   5  10       12.80        9.11      5.97 o 
  -2   5  10       45.75       55.05      6.76 o 
  -1   5  10       69.03       72.86      7.13 o 
   0   5  10       30.92       25.56      4.02 o 
   1   5  10       69.45       84.20      5.28 o 
   2   5  10       44.76       44.73      7.89 o 
   4   5  10       27.02       29.55      7.58 o 
   5   5  10       47.84       45.65      7.06 o 
   6   5  10       20.15       21.77      4.15 o 
   7   5  10       12.23       13.62      4.20 o 
  -6   6  10       29.09       26.97      4.20 o 
  -5   6  10       69.91       63.00      9.51 o 
  -4   6  10        3.82        7.78      7.60 o 
  -3   6  10       67.00       52.61     11.32 o 
  -2   6  10      186.32      179.34      7.71 o 
  -1   6  10      365.21      356.88     13.44 o 
   0   6  10      296.10      290.98     12.44 o 
   1   6  10      364.61      373.61     14.40 o 
   4   6  10        3.55        2.04      7.51 o 
   5   6  10       70.42       77.96      8.77 o 
   6   6  10       29.10       31.93      4.15 o 
  -6   7  10        3.03        0.09      5.18 o 
  -5   7  10        2.64        0.62      6.55 o 
  -4   7  10      122.97      105.10     11.09 o 
  -3   7  10      124.12       98.62      6.90 o 
  -2   7  10      163.49      157.72     10.27 o 
  -1   7  10       47.07       44.00      5.52 o 
   0   7  10      347.52      332.54     10.06 o 
   4   7  10      123.14      108.90      8.75 o 
   5   7  10        2.67       -0.35      6.48 o 
   6   7  10        3.02        8.82      5.13 o 
  -6   8  10       17.56       12.95      5.09 o 
  -5   8  10        0.17        8.24      6.11 o 
  -4   8  10        6.43        6.66      6.13 o 
  -3   8  10       47.94       31.92      5.81 o 
  -2   8  10      357.05      316.35     18.20 o 
  -1   8  10       67.46       80.56      7.72 o 
   0   8  10        3.76       14.33      5.11 o 
   1   8  10       66.80       67.75      5.14 o 
   4   8  10        6.56        4.38      7.46 o 
   5   8  10        0.15        5.06      5.99 o 
   6   8  10       17.81       24.75      5.23 o 
  -5   9  10       22.41       16.86      7.20 o 
  -4   9  10       72.96       77.90      7.54 o 
  -3   9  10       40.15       35.50      5.14 o 
  -2   9  10        1.30        0.91      4.83 o 
  -1   9  10      201.54      191.02      8.42 o 
   0   9  10      191.33      195.87     11.81 o 
   1   9  10      200.84      178.07      6.75 o 
   2   9  10        1.20       -2.13      7.28 o 
   5   9  10       22.35       19.62      4.49 o 
   6   9  10       13.20       14.27      4.58 o 
  -4  10  10       35.84       34.50      5.19 o 
  -3  10  10       37.47       30.47      5.42 o 
  -2  10  10      144.98      147.63     10.79 o 
  -1  10  10       18.32       11.93      4.51 o 
   0  10  10        4.75        4.44      4.38 o 
   1  10  10       18.25       15.95      4.09 o 
   2  10  10      144.98      157.72      6.63 o 
   3  10  10       37.36       36.62      9.92 o 
   4  10  10       35.76       37.02      7.85 o 
   5  10  10       42.48       40.13      4.26 o 
  -4  11  10       19.65       26.80      5.65 o 
  -3  11  10       63.90       60.98      7.52 o 
  -2  11  10        2.22       10.83      5.86 o 
  -1  11  10       11.82        5.61      4.57 o 
   0  11  10       43.85       41.37      4.14 o 
   1  11  10       11.80       10.39      4.04 o 
   2  11  10        2.17        3.12      6.17 o 
   3  11  10       63.57       56.07      6.45 o 
   4  11  10       19.44       20.64      5.80 o 
   5  11  10        6.32       11.16      3.93 o 
  -4  12  10        7.83        6.13      4.72 o 
  -3  12  10       30.75       32.01      6.40 o 
  -2  12  10       77.28       71.45      7.78 o 
  -1  12  10        4.64        6.92      3.57 o 
   0  12  10       18.58       14.24      3.96 o 
   1  12  10        4.70        8.70      3.91 o 
   2  12  10       77.10       81.61      7.07 o 
   3  12  10       30.58       29.63      5.39 o 
   4  12  10        7.95       10.67      5.04 o 
   5  12  10       37.07       39.07      5.36 o 
  -4  13  10        5.86        7.63      4.42 o 
  -3  13  10        0.81        0.11      5.36 o 
  -2  13  10       11.19       11.42      6.17 o 
  -1  13  10       27.96       24.17      4.41 o 
   0  13  10       78.24       82.91      4.94 o 
   1  13  10       27.83       24.72      4.02 o 
   2  13  10       11.23        4.13      4.69 o 
   3  13  10        0.78        6.53      4.39 o 
   4  13  10        5.78        7.13      3.92 o 
  -3  14  10        8.27       10.65      5.00 o 
  -2  14  10       13.92       15.58      3.88 o 
  -1  14  10       42.82       51.27      5.28 o 
   0  14  10        4.40        6.78      3.78 o 
   1  14  10       43.06       56.71      4.18 o 
   2  14  10       13.95       16.20      4.38 o 
   3  14  10        8.33        9.86      3.82 o 
   4  14  10       13.42       19.02      4.38 o 
  -3  15  10        8.19        6.32      4.18 o 
  -2  15  10       10.57       10.88      5.06 o 
  -1  15  10       44.67       39.14      5.92 o 
   0  15  10        1.60        3.19      4.81 o 
   1  15  10       44.79       43.93      5.89 o 
   2  15  10       10.54       11.33      4.99 o 
   3  15  10        8.10       12.60      4.02 o 
  -2  16  10       53.21       53.66      3.58 o 
  -1  16  10        1.45        7.59      3.01 o 
   0  16  10       14.82       16.78      3.03 o 
   1  16  10        1.43       -2.90      3.99 o 
   2  16  10       53.09       62.97      5.75 o 
   0  17  10       16.48       31.18      5.08 o 
   1   0  11      379.91      364.41     13.45 o 
   2   0  11        0.82       -7.50      6.42 o 
   3   0  11      119.61       97.15      8.37 o 
   4   0  11       15.22       12.60      6.27 o 
   5   0  11        1.47        0.94      6.28 o 
   6   0  11        7.47        5.17      6.53 o 
   7   0  11        0.57        0.22      3.24 o 
  -7   1  11       25.82       27.32      3.51 o 
  -6   1  11       42.88       58.96      8.55 o 
  -5   1  11       19.01       14.99      6.54 o 
  -4   1  11      213.58      201.10     12.60 o 
  -3   1  11      170.67      158.33     11.10 o 
  -2   1  11       60.22       67.79      6.39 o 
  -1   1  11      244.97      240.22     10.90 o 
   0   1  11      106.80       96.45      6.40 o 
   1   1  11      245.25      243.97     11.61 o 
   2   1  11       59.47       66.32      6.69 o 
   3   1  11      169.51      159.71      9.82 o 
   4   1  11      213.74      205.47     12.40 o 
   5   1  11       19.29       21.65      7.61 o 
   6   1  11       43.14       48.66      8.23 o 
   7   1  11       25.67       23.79      3.50 o 
  -7   2  11        2.89        8.11      3.10 o 
  -6   2  11        0.98        2.85      6.22 o 
  -5   2  11       13.88       10.32      6.94 o 
  -4   2  11       55.28       58.01      9.03 o 
  -3   2  11       19.34       12.96      6.73 o 
  -2   2  11       38.13       35.43      6.51 o 
  -1   2  11      126.97      120.69      5.57 o 
   0   2  11      388.20      427.71     13.34 o 
   1   2  11      127.15      125.26      8.83 o 
   2   2  11       37.97       56.26      6.66 o 
   3   2  11       19.21       20.02      8.31 o 
   4   2  11       55.14       58.60      8.20 o 
   5   2  11       13.87       14.21      6.23 o 
   6   2  11        1.03        0.03      6.34 o 
   7   2  11        2.93        2.99      3.04 o 
  -7   3  11       23.40       19.93      3.37 o 
  -6   3  11       49.99       52.78      8.04 o 
  -5   3  11        0.41       -2.29      6.55 o 
  -4   3  11      156.69      134.98     11.55 o 
  -3   3  11       54.52       39.13      7.84 o 
  -2   3  11       51.48       45.44      6.43 o 
  -1   3  11      337.30      360.42      9.05 o 
   0   3  11       58.25       71.78      4.98 o 
   1   3  11      332.68      329.67     13.57 o 
   3   3  11       55.29       50.03      8.05 o 
   4   3  11      156.48      146.56     10.78 o 
   5   3  11        0.37        4.01      6.35 o 
   6   3  11       50.01       39.82      7.10 o 
   7   3  11       23.54       22.95      2.93 o 
  -6   4  11       32.12       33.28      7.47 o 
  -5   4  11       17.37       20.41      7.88 o 
  -4   4  11       40.52       36.48      8.91 o 
  -3   4  11       26.44       28.30      8.27 o 
  -2   4  11       29.33       24.28      5.30 o 
  -1   4  11        7.48        3.11      6.65 o 
   0   4  11       27.76       28.13      3.72 o 
   1   4  11        7.50        2.62      4.88 o 
   4   4  11       40.93       39.92      7.15 o 
   5   4  11       17.66       30.99      7.54 o 
   6   4  11       32.20       33.49      6.77 o 
  -6   5  11        5.75        1.63      3.78 o 
  -5   5  11        7.41        8.69      6.77 o 
  -4   5  11       31.57       21.28      7.97 o 
  -3   5  11      223.55      233.14     23.47 o 
  -2   5  11      185.93      187.99      7.77 o 
  -1   5  11       49.23       51.47      4.54 o 
   0   5  11        3.77        6.47      4.36 o 
   4   5  11       31.72       34.13      7.49 o 
   5   5  11        7.55        5.76      6.21 o 
   6   5  11        5.72        2.03      3.58 o 
  -6   6  11       19.15       20.74      5.72 o 
  -5   6  11        2.86       -3.26      6.64 o 
  -4   6  11       15.35       14.46      7.69 o 
  -3   6  11      101.27       99.70     16.00 o 
  -2   6  11       29.94       23.51      5.29 o 
  -1   6  11      154.60      146.33      7.18 o 
   4   6  11       15.59        1.45      7.13 o 
   5   6  11        2.83        1.95      6.02 o 
   6   6  11       19.37       23.70      3.88 o 
  -6   7  11        9.77        4.99      5.24 o 
  -5   7  11       18.13       14.50      7.03 o 
  -4   7  11       74.73       53.09      9.35 o 
  -3   7  11       16.78       10.26      5.05 o 
  -2   7  11      190.25      164.38      9.88 o 
  -1   7  11      226.55      210.32      9.42 o 
   0   7  11       11.93        3.37      6.67 o 
   4   7  11       74.71       87.75      8.22 o 
   5   7  11       18.15       16.18      5.89 o 
   6   7  11        9.79        7.07      4.95 o 
  -6   8  11       10.14       12.93      4.98 o 
  -5   8  11       16.44       17.99      6.61 o 
  -4   8  11       39.85       42.08      5.15 o 
  -3   8  11       67.88       59.54      6.60 o 
  -2   8  11       30.01       28.48      5.15 o 
  -1   8  11      134.69      137.99      7.67 o 
   0   8  11      477.94      461.37     30.67 o 
   1   8  11      135.36      124.87      9.48 o 
   2   8  11       30.00       43.64      6.43 o 
   5   8  11       16.41       15.54      9.97 o 
   6   8  11       10.18       13.18      4.45 o 
  -5   9  11        7.08        7.66      6.11 o 
  -4   9  11       64.27       66.10      5.67 o 
  -3   9  11       33.65       38.81      5.42 o 
  -2   9  11        7.70        6.61      6.25 o 
  -1   9  11      170.77      169.16     16.42 o 
   0   9  11        1.90        3.08      4.75 o 
   1   9  11      169.40      182.63      6.79 o 
   2   9  11        7.63       -6.82      4.78 o 
   4   9  11       63.93       56.72      9.25 o 
   5   9  11        7.07        4.49      6.16 o 
  -4  10  11       28.68       24.29      5.68 o 
  -3  10  11       39.06       29.81      6.77 o 
  -2  10  11      129.73      107.30      9.15 o 
  -1  10  11       69.79       56.32      5.76 o 
   0  10  11      168.61      152.12     13.08 o 
   1  10  11       70.01       67.12      4.76 o 
   2  10  11      130.01      113.41      7.92 o 
   3  10  11       39.33       38.02      5.77 o 
   4  10  11       28.87       30.94      7.87 o 
   5  10  11       10.72       11.13      3.60 o 
  -4  11  11       12.99       12.83      5.05 o 
  -3  11  11       79.68       82.73      8.01 o 
  -2  11  11       46.11       26.71      7.00 o 
  -1  11  11       14.62        8.76      7.30 o 
   0  11  11       18.95       15.25      6.46 o 
   1  11  11       14.74       11.98      4.02 o 
   2  11  11       45.93       44.72      4.40 o 
   3  11  11       79.59       80.83      6.83 o 
   4  11  11       12.91       13.28      4.29 o 
   5  11  11       25.90       17.86      5.12 o 
  -4  12  11        1.35       -2.36      4.58 o 
  -3  12  11       41.02       34.44      6.20 o 
  -2  12  11        0.02        2.88      5.65 o 
  -1  12  11       73.05       63.73      8.04 o 
   0  12  11        0.03       -0.42      3.58 o 
   1  12  11       73.38       69.03      4.84 o 
   2  12  11        0.02        3.99      4.46 o 
   3  12  11       41.10       36.70      9.71 o 
   4  12  11        1.40        0.53      3.52 o 
  -4  13  11       11.79       12.36      3.96 o 
  -3  13  11        6.72        4.54      5.01 o 
  -2  13  11       18.91       20.00      5.90 o 
  -1  13  11       42.27       38.94      6.51 o 
   0  13  11       33.70       42.88      3.93 o 
   1  13  11       42.21       51.48      4.10 o 
   2  13  11       18.69        9.79      4.73 o 
   3  13  11        6.74        1.73      4.08 o 
   4  13  11       11.83        9.94      4.12 o 
  -3  14  11        4.93        8.36      4.01 o 
  -2  14  11        1.44        3.07      3.64 o 
  -1  14  11        6.21        8.14      4.82 o 
   0  14  11        7.96        8.03      3.43 o 
   1  14  11        6.12        7.35      3.64 o 
   2  14  11        1.45        7.53      4.25 o 
   3  14  11        4.95       11.87      4.48 o 
  -2  15  11       15.52       26.02      3.24 o 
  -1  15  11       22.67       23.77      4.86 o 
   0  15  11        0.83       -0.16      3.14 o 
   1  15  11       22.67       23.58      4.72 o 
   2  15  11       15.35       20.18      4.57 o 
  -1  16  11        4.48        7.20      3.56 o 
   0  16  11        0.11        3.15      3.82 o 
   1  16  11        4.44        4.40      3.70 o 
   0   0  12      757.99      752.04     19.05 o 
   1   0  12       31.66       39.83      6.37 o 
   3   0  12        0.00       -3.26      7.56 o 
   4   0  12       24.04       21.69      6.48 o 
   5   0  12        0.00       -2.66      6.08 o 
   6   0  12        4.46        6.88      6.25 o 
  -6   1  12        8.58        5.32      5.98 o 
  -5   1  12       39.43       35.07      8.04 o 
  -4   1  12       18.66       19.68      6.87 o 
  -3   1  12      153.00      109.14      9.54 o 
  -2   1  12       48.88       65.19      8.55 o 
  -1   1  12      117.63      128.93      8.68 o 
   0   1  12        0.14        2.79      4.32 o 
   3   1  12      152.83      134.37     10.20 o 
   4   1  12       18.69       20.01      7.18 o 
   5   1  12       39.18       36.67      7.94 o 
   6   1  12        8.67       11.53      6.63 o 
  -6   2  12       12.59       15.00      6.33 o 
  -5   2  12        4.32       12.70      7.89 o 
  -4   2  12       22.82       20.03      7.06 o 
  -3   2  12       85.40       90.43      9.46 o 
  -2   2  12       15.93       24.34     14.98 o 
  -1   2  12       79.29       86.42      6.91 o 
   0   2  12      464.46      472.12     14.80 o 
   3   2  12       85.31       74.94      8.25 o 
   4   2  12       23.01       30.56      7.10 o 
   5   2  12        4.37        6.51      6.89 o 
   6   2  12       12.70        9.35      6.07 o 
  -6   3  12       11.01       13.62      6.66 o 
  -5   3  12       18.09       17.53      7.06 o 
  -4   3  12      143.22      120.23     10.94 o 
  -3   3  12      200.67      204.40     12.56 o 
  -2   3  12      179.11      167.68      7.44 o 
   0   3  12      145.70      127.00      7.83 o 
   4   3  12      143.29      138.00     10.21 o 
   5   3  12       18.36       13.41      6.37 o 
   6   3  12       11.12       13.62      5.60 o 
  -6   4  12        3.11        3.23      5.73 o 
  -5   4  12       25.96       30.56      8.35 o 
  -4   4  12       52.34       46.60      8.71 o 
  -3   4  12       30.14       29.37      8.27 o 
  -2   4  12      176.36      161.61      7.57 o 
  -1   4  12      153.69      155.04     11.32 o 
   4   4  12       52.82       46.05      6.96 o 
   5   4  12       25.87       19.05      6.62 o 
   6   4  12        3.20       -2.31      5.16 o 
  -6   5  12        2.51        2.94      3.44 o 
  -5   5  12       52.97       43.48      9.11 o 
  -4   5  12       40.83       37.26      8.08 o 
  -3   5  12      129.75      136.93     14.62 o 
  -2   5  12      185.91      200.68     11.76 o 
  -1   5  12      127.69      118.47      6.87 o 
   4   5  12       40.84       52.92      7.15 o 
   5   5  12       53.22       62.70      7.31 o 
   6   5  12        2.49       -3.38      4.63 o 
  -6   6  12        9.25        4.51      3.30 o 
  -5   6  12        2.58       -0.80      6.82 o 
  -4   6  12       64.00       64.96      9.02 o 
  -3   6  12      143.02      140.36     22.29 o 
  -2   6  12      316.52      295.10     10.02 o 
  -1   6  12       63.24       65.83      5.88 o 
   5   6  12        2.55        0.53      6.01 o 
   6   6  12        9.22        7.02      3.05 o 
  -6   7  12        0.44        0.29      4.59 o 
  -5   7  12        8.00        4.96      6.63 o 
  -4   7  12        9.66        7.89      8.40 o 
  -3   7  12       45.58       40.42      5.38 o 
  -2   7  12       30.82       31.14      5.15 o 
  -1   7  12      181.00      161.69     10.71 o 
   0   7  12        0.16       -1.57      5.01 o 
   1   7  12      181.27      136.09      9.88 o 
   2   7  12       30.83       33.05      6.49 o 
   3   7  12       45.39       49.94      7.51 o 
   5   7  12        8.06       13.59      5.92 o 
   6   7  12        0.42       -6.88      4.59 o 
  -5   8  12       10.66       16.93      6.33 o 
  -4   8  12       45.68       45.83      5.25 o 
  -3   8  12       53.71       55.03      5.79 o 
  -2   8  12       97.59       81.60     11.59 o 
  -1   8  12       44.95       49.66      5.72 o 
   0   8  12      124.22      104.01      8.49 o 
   1   8  12       45.17       39.47      7.16 o 
   2   8  12       97.60       81.17      7.71 o 
   5   8  12       10.72        9.19      5.83 o 
  -4   9  12       31.54       34.76      4.73 o 
  -3   9  12        8.14        5.47      4.67 o 
  -2   9  12       75.69       84.02      8.51 o 
  -1   9  12       64.76       60.96      5.92 o 
   0   9  12        1.68       -1.84      4.61 o 
   1   9  12       64.99       61.34      5.93 o 
   2   9  12       75.70       71.40      5.05 o 
   4   9  12       31.60       30.30      7.43 o 
   5   9  12        0.55        3.45      3.43 o 
  -4  10  12       15.41       17.57      5.27 o 
  -3  10  12       51.79       47.17      6.85 o 
  -2  10  12       11.12        8.74      5.94 o 
  -1  10  12       23.09       32.21      7.02 o 
   0  10  12        1.01        0.75      4.34 o 
   1  10  12       22.91       23.82      4.01 o 
   2  10  12       11.30       10.47      3.89 o 
   3  10  12       51.96       52.17      5.71 o 
   4  10  12       15.35       21.16      4.48 o 
   5  10  12        4.35        4.46      3.18 o 
  -4  11  12        1.50        3.18      4.59 o 
  -3  11  12       17.01       11.95      5.08 o 
  -2  11  12       17.20       21.60      5.78 o 
  -1  11  12        0.34        2.33      4.66 o 
   0  11  12       18.48       21.78      5.11 o 
   1  11  12        0.35       -0.16      3.61 o 
   2  11  12       17.35       27.53      3.77 o 
   3  11  12       17.14       13.34      4.43 o 
   4  11  12        1.52        5.84      3.73 o 
  -4  12  12        3.41       -3.81      4.08 o 
  -3  12  12        3.74        4.26      4.90 o 
  -2  12  12       17.53       12.56      5.70 o 
  -1  12  12       34.42       28.35      6.24 o 
   0  12  12        4.38        5.17      4.69 o 
   1  12  12       34.44       31.59      3.81 o 
   2  12  12       17.66       13.59      4.44 o 
   3  12  12        3.88        7.71      3.82 o 
   4  12  12        3.31       -0.01      3.16 o 
  -3  13  12        2.68        0.56      4.14 o 
  -2  13  12       10.64       11.50      4.85 o 
  -1  13  12        1.80       -0.41      5.31 o 
   0  13  12       67.50       74.98      7.53 o 
   1  13  12        1.79        3.06      3.22 o 
   2  13  12       10.61       14.05      4.13 o 
   3  13  12        2.63        3.10      3.48 o 
  -3  14  12        7.24        6.38      3.69 o 
  -2  14  12       15.43       14.68      4.46 o 
  -1  14  12       24.04       15.46      5.62 o 
   0  14  12        2.18        1.66      4.21 o 
   1  14  12       23.97       22.06      3.19 o 
   2  14  12       15.44       15.78      3.60 o 
   3  14  12        7.14        5.34      2.91 o 
  -2  15  12       18.53       17.01      3.72 o 
  -1  15  12       15.91       14.41      2.95 o 
   0  15  12        6.57        4.76      3.98 o 
   1  15  12       15.82        8.68      4.01 o 
   2  15  12       18.48       19.09      3.57 o 
   3   0  13        0.53        2.33      7.53 o 
   4   0  13       19.39       19.44      6.96 o 
   5   0  13        3.58       12.05      5.91 o 
   6   0  13        0.21        3.27      5.10 o 
  -6   1  13        2.24       10.47      5.68 o 
  -5   1  13       22.70       24.52      7.47 o 
  -4   1  13       18.94       22.66      7.09 o 
  -3   1  13       38.81       32.82      7.90 o 
  -2   1  13       86.11       88.90      9.43 o 
   3   1  13       38.82       25.19      8.49 o 
   4   1  13       19.10       17.86      7.24 o 
   5   1  13       22.64       26.54      6.84 o 
   6   1  13        2.26        4.60      4.90 o 
  -6   2  13        4.10       -2.37      5.74 o 
  -5   2  13       14.23       16.89      6.78 o 
  -4   2  13       22.92       23.56      7.38 o 
  -3   2  13       61.53       50.60      8.18 o 
  -2   2  13        8.13       -0.10      5.74 o 
   4   2  13       23.13       30.64      6.72 o 
   5   2  13       14.28       24.65      6.29 o 
   6   2  13        4.15       10.22      5.60 o 
  -6   3  13       13.45       14.03      5.63 o 
  -5   3  13       26.72       32.26      7.96 o 
  -4   3  13       36.27       37.75      8.38 o 
  -3   3  13      215.05      185.16     12.65 o 
  -2   3  13      107.75      100.54      6.43 o 
   4   3  13       36.25       37.18      7.09 o 
   5   3  13       26.54       31.47      6.50 o 
   6   3  13       13.50       16.71      5.26 o 
  -6   4  13       10.10        8.93      3.03 o 
  -5   4  13       31.11       36.33      7.32 o 
  -4   4  13       51.20       47.84      9.02 o 
  -3   4  13       50.69       48.83      8.88 o 
  -2   4  13       87.61       71.96      5.70 o 
  -1   4  13       17.56       29.36      9.55 o 
   4   4  13       51.16       56.46      7.40 o 
   5   4  13       31.23       40.24      6.27 o 
   6   4  13       10.00       13.59      3.15 o 
  -6   5  13        4.44        1.25      2.93 o 
  -5   5  13        0.47       -1.60      6.57 o 
  -4   5  13       25.12       23.60      7.09 o 
  -3   5  13      134.21      131.76     23.12 o 
  -2   5  13      223.47      193.61      8.74 o 
  -1   5  13      318.61      285.80     13.32 o 
   5   5  13        0.50       -1.75      5.91 o 
   6   5  13        4.48        5.12      3.04 o 
  -5   6  13        4.59       -4.48      6.15 o 
  -4   6  13       28.42       27.81      7.67 o 
  -3   6  13       26.79       19.04      6.41 o 
  -2   6  13       43.29       37.83      4.84 o 
  -1   6  13       74.58       74.04      8.60 o 
   0   6  13        2.83       -7.34      6.02 o 
   5   6  13        4.53       -0.46      6.04 o 
  -5   7  13        2.58       -0.65      5.42 o 
  -4   7  13        8.93        5.56      6.80 o 
  -3   7  13       63.63       65.83      7.70 o 
  -2   7  13       91.17       83.75      6.53 o 
  -1   7  13       31.35       24.24      5.50 o 
   0   7  13       15.69       16.01      4.80 o 
   1   7  13       31.54       21.97      6.44 o 
   2   7  13       91.10       93.98      8.45 o 
   3   7  13       63.20       79.68      7.42 o 
  -4   8  13       29.60       34.14      8.19 o 
  -3   8  13       15.78       14.52      4.95 o 
  -2   8  13       16.57       14.06      5.64 o 
  -1   8  13       42.64       24.21      6.71 o 
   0   8  13       50.97       44.13      5.31 o 
   1   8  13       43.11       31.82      5.22 o 
   2   8  13       16.58       17.69      6.46 o 
   3   8  13       15.88       16.38      6.27 o 
   5   8  13       10.79        9.53      5.22 o 
  -4   9  13       24.78       38.15      5.52 o 
  -3   9  13        0.49        4.10      5.34 o 
  -2   9  13       25.39       23.67      5.69 o 
  -1   9  13       63.23       59.93      7.70 o 
   0   9  13       22.22       11.53      4.77 o 
   1   9  13       63.40       51.52      5.81 o 
   2   9  13       25.39       29.40      3.95 o 
   3   9  13        0.48        0.51      4.47 o 
   4   9  13       24.94       24.97      4.30 o 
   5   9  13        6.61        4.92      2.98 o 
  -4  10  13        9.32        6.83      4.88 o 
  -3  10  13        7.69       11.55      5.16 o 
  -2  10  13        5.30        6.38      5.63 o 
  -1  10  13       28.24       26.46      5.03 o 
   0  10  13       28.45       23.08      4.97 o 
   1  10  13       28.42       29.39      5.18 o 
   2  10  13        5.37        3.98      3.73 o 
   3  10  13        7.72        3.61      4.29 o 
   4  10  13        9.31       10.49      3.61 o 
  -4  11  13       22.48       25.47      4.20 o 
  -3  11  13        1.04        3.61      4.92 o 
  -2  11  13        8.03        8.69      5.51 o 
  -1  11  13       18.68       21.99      5.98 o 
   0  11  13       34.43       37.81      5.28 o 
   1  11  13       18.90       24.62      4.54 o 
   2  11  13        7.99        7.66      3.32 o 
   3  11  13        1.05       -0.56      3.76 o 
   4  11  13       22.57       19.46      3.38 o 
  -3  12  13        9.23       11.52      4.34 o 
  -2  12  13       22.44       17.07      5.20 o 
  -1  12  13        3.39        4.12      5.06 o 
   0  12  13       25.24       23.91      4.69 o 
   1  12  13        3.43       -0.90      4.13 o 
   2  12  13       22.32       30.25      4.07 o 
   3  12  13        9.33        5.46      5.30 o 
  -3  13  13        4.72        7.63      3.39 o 
  -2  13  13        3.15        4.86      4.36 o 
  -1  13  13        1.86        0.10      4.81 o 
   0  13  13        0.13        5.44      4.53 o 
   1  13  13        1.85        7.68      3.64 o 
   2  13  13        3.18        0.46      4.13 o 
   3  13  13        4.77        9.19      2.86 o 
  -2  14  13        8.12        7.75      3.33 o 
  -1  14  13       10.43       11.60      2.98 o 
   0  14  13        2.58       -0.11      3.97 o 
   1  14  13       10.44        6.35      4.22 o 
   3   0  14       22.94       22.93      7.92 o 
   4   0  14       40.62       31.22      6.81 o 
   5   0  14       21.03       10.73      6.19 o 
   6   0  14        0.08       -0.68      4.53 o 
  -6   1  14       15.38       17.99      4.88 o 
  -5   1  14       13.57       12.72      6.11 o 
  -4   1  14       29.25       22.25      6.72 o 
  -3   1  14       54.58       60.57      8.13 o 
  -2   1  14       67.17       91.71      7.45 o 
   4   1  14       29.43       15.66      6.67 o 
   5   1  14       13.65       13.42      5.85 o 
   6   1  14       15.41       21.20      4.95 o 
  -6   2  14       11.00       17.87      5.22 o 
  -5   2  14        9.96       15.12      6.87 o 
  -4   2  14       49.63       37.50      7.80 o 
  -3   2  14       42.17       35.11      7.67 o 
  -2   2  14       48.80       50.39      5.42 o 
   4   2  14       49.64       53.28      7.74 o 
   5   2  14       10.13       12.93      5.96 o 
   6   2  14       11.05       15.93      4.44 o 
  -5   3  14        6.59       -0.34      6.13 o 
  -4   3  14        0.16       -1.75      6.21 o 
  -3   3  14       59.28       42.68      8.30 o 
  -2   3  14       35.80       34.98      7.61 o 
   4   3  14        0.18        1.05      6.95 o 
   5   3  14        6.58        1.42      5.68 o 
  -5   4  14        8.69        8.96      5.75 o 
  -4   4  14        2.41        3.67      6.15 o 
  -3   4  14        7.16        9.65      7.31 o 
  -2   4  14      181.75      198.27      8.21 o 
  -1   4  14      190.92      191.93      8.18 o 
   5   4  14        8.76       11.38      5.70 o 
  -5   5  14       21.93       24.06      6.37 o 
  -4   5  14        5.93       10.47      6.54 o 
  -3   5  14       86.90       93.38      6.05 o 
  -2   5  14       24.17       26.22      4.99 o 
  -1   5  14        6.50       -3.46      6.15 o 
  -5   6  14       13.83        9.35      5.82 o 
  -4   6  14       21.30       31.78      7.73 o 
  -3   6  14       24.55       26.99      4.74 o 
  -2   6  14       49.06       42.21      5.24 o 
  -1   6  14       42.92       47.29      7.79 o 
   0   6  14      115.51      111.18     14.80 o 
   3   6  14       24.28       18.81      5.94 o 
  -4   7  14       20.46       15.43      6.60 o 
  -3   7  14        9.28        8.54      6.42 o 
  -2   7  14        8.69        5.61      5.82 o 
  -1   7  14       54.20       38.80      7.49 o 
   0   7  14       17.98       21.82      4.82 o 
   1   7  14       54.36       50.06      7.47 o 
   2   7  14        8.60       13.64      5.61 o 
   3   7  14        9.22       13.70      5.62 o 
   5   7  14       14.23        8.56      3.15 o 
  -3   8  14       24.97       18.76      5.70 o 
  -2   8  14       36.40       30.37      6.48 o 
  -1   8  14       24.73       17.20      6.12 o 
   0   8  14        8.62        7.82      4.62 o 
   1   8  14       24.59       23.67      4.89 o 
   2   8  14       36.42       44.01      5.36 o 
   3   8  14       25.08       33.93      4.18 o 
   4   8  14        6.92        8.13      3.68 o 
   5   8  14        2.20        1.50      2.73 o 
  -3   9  14        7.37        6.30      4.85 o 
  -2   9  14        3.69        2.46      4.78 o 
  -1   9  14       14.21        7.50      5.43 o 
   0   9  14        0.49       -2.10      4.59 o 
   1   9  14       14.27       13.91      4.98 o 
   2   9  14        3.88       -0.54      4.38 o 
   3   9  14        7.50       10.37      4.32 o 
   4   9  14        8.77       10.55      3.56 o 
  -3  10  14       24.68       33.79      5.42 o 
  -2  10  14       21.12       17.30      5.53 o 
  -1  10  14       21.07       18.46      5.80 o 
   0  10  14        0.66        2.26      4.26 o 
   1  10  14       21.13       16.53      4.40 o 
   2  10  14       20.91       31.12      4.49 o 
   3  10  14       24.67       24.16      4.07 o 
   4  10  14        5.92        6.99      3.13 o 
  -3  11  14        0.63       -0.86      3.79 o 
  -2  11  14        1.13       -0.20      4.34 o 
  -1  11  14        9.54       10.97      5.95 o 
   0  11  14        0.06        1.50      4.09 o 
   1  11  14        9.61        3.86      3.86 o 
   2  11  14        1.09       -6.08      4.05 o 
   3  11  14        0.59       -5.01      4.31 o 
  -3  12  14       33.35       45.27      4.70 o 
  -2  12  14        6.44        6.00      4.26 o 
  -1  12  14        7.58        9.10      4.67 o 
   0  12  14        3.29       12.08      4.17 o 
   1  12  14        7.63       12.29      3.70 o 
   2  12  14        6.42        9.35      6.59 o 
   3  12  14       33.25       46.02      6.57 o 
  -2  13  14        5.87        3.39      3.33 o 
  -1  13  14        4.50        1.25      3.72 o 
   0  13  14        1.81        3.34      3.66 o 
   1  13  14        4.46        5.17      3.16 o 
   2  13  14        5.86        5.47      4.82 o 
   0  14  14        1.19        0.61      3.28 o 
   4   0  15        5.60        1.18      6.36 o 
   5   0  15       17.75       14.28      5.20 o 
  -5   1  15        1.17        1.46      5.47 o 
  -4   1  15       11.65       17.52      6.13 o 
  -3   1  15       25.08       29.47      7.06 o 
  -2   1  15      128.80      141.57      9.05 o 
   4   1  15       11.78       14.02      6.46 o 
   5   1  15        1.12       -0.28      5.18 o 
  -5   2  15        0.34       -0.55      5.30 o 
  -4   2  15      117.94      114.00      9.09 o 
  -3   2  15       61.04       59.32      7.43 o 
  -2   2  15       53.30       44.38      6.54 o 
   5   2  15        0.36       -3.36      5.29 o 
  -5   3  15        7.72        1.53      5.32 o 
  -4   3  15       17.19       28.02      6.99 o 
  -3   3  15       88.29       92.30      8.36 o 
  -2   3  15       69.71       70.28      5.76 o 
  -1   3  15       34.05       40.46      6.39 o 
  -5   4  15        3.69        7.46      4.91 o 
  -4   4  15       77.80       72.63      8.35 o 
  -3   4  15        2.31        2.48      6.70 o 
  -2   4  15       90.13      101.53      6.18 o 
  -1   4  15       17.87       15.68      5.45 o 
  -5   5  15       20.89       17.35      5.16 o 
  -4   5  15       19.54       12.23      5.77 o 
  -3   5  15       15.30       21.24      4.88 o 
  -2   5  15       54.91       56.68      5.50 o 
  -1   5  15       12.20       14.18      6.01 o 
   0   5  15        0.25        5.56      5.88 o 
  -4   6  15        4.79       10.91      5.64 o 
  -3   6  15       71.15       88.95      7.23 o 
  -2   6  15       51.97       69.22      7.34 o 
  -1   6  15       35.30       43.60      6.73 o 
   0   6  15       42.81       33.57      5.26 o 
   1   6  15       35.41       40.94      6.61 o 
   2   6  15       52.40       65.79      6.85 o 
   3   6  15       71.46       85.18      6.97 o 
   5   6  15        1.79       -0.54      4.21 o 
  -3   7  15       50.30       52.02      6.56 o 
  -2   7  15       15.56        7.89      4.85 o 
  -1   7  15       25.60       32.03      6.61 o 
   0   7  15        1.17        1.87      4.44 o 
   1   7  15       25.61       26.17      4.87 o 
   2   7  15       15.51       11.81      5.48 o 
   3   7  15       50.83       66.77      6.19 o 
   4   7  15        2.36        3.99      6.10 o 
  -3   8  15       40.27       51.82      5.92 o 
  -2   8  15        7.24       11.00      4.74 o 
  -1   8  15       15.18       15.69      5.74 o 
   0   8  15       21.70       22.74      4.80 o 
   1   8  15       15.31       18.65      4.48 o 
   2   8  15        7.34        9.63      4.83 o 
   3   8  15       40.74       50.03      9.05 o 
   4   8  15        5.79        4.13      5.70 o 
  -3   9  15        3.24        4.52      4.66 o 
  -2   9  15       25.29       25.31      5.20 o 
  -1   9  15       20.80       23.96      5.91 o 
   0   9  15       29.75       32.16      4.53 o 
   1   9  15       20.56       22.33      4.32 o 
   2   9  15       25.71       33.48      4.63 o 
   3   9  15        3.35        2.97      5.75 o 
   4   9  15       16.19       17.29      5.36 o 
  -3  10  15        8.47        9.17      3.92 o 
  -2  10  15        3.24        4.03      4.41 o 
  -1  10  15       36.85       37.95      6.19 o 
   0  10  15        2.63        5.79      3.77 o 
   1  10  15       36.64       39.61      4.72 o 
   2  10  15        3.27       10.51      3.60 o 
   3  10  15        8.57       11.90      6.11 o 
  -3  11  15        1.63       -3.52      3.30 o 
  -2  11  15       33.72       40.95      4.99 o 
  -1  11  15        0.69       -0.47      4.42 o 
   0  11  15        9.19        5.54      3.60 o 
   1  11  15        0.66        1.93      3.51 o 
   2  11  15       33.98       43.29      3.77 o 
   3  11  15        1.63        1.32      4.31 o 
  -2  12  15       11.68       11.71      3.87 o 
  -1  12  15        1.86        8.15      4.27 o 
   0  12  15       87.42       96.13      6.57 o 
   1  12  15        1.84       -2.42      3.02 o 
   2  12  15       11.73       10.30      5.25 o 
   0  13  15        0.11        0.44      3.17 o 
   4   0  16       22.54       28.84      5.89 o 
   5   0  16       62.05       58.55      5.23 o 
  -5   1  16        0.96        4.73      4.47 o 
  -4   1  16       87.32      101.60      7.32 o 
  -5   2  16       32.24       33.83      4.68 o 
  -4   2  16       22.78       40.99      6.35 o 
  -3   2  16       29.00       26.09      6.46 o 
  -2   2  16       25.33       26.93      6.41 o 
  -1   2  16        8.03        7.81      5.96 o 
  -5   3  16        4.85        6.60      4.01 o 
  -4   3  16       22.37       25.23      5.75 o 
  -3   3  16        3.00        0.42      5.95 o 
  -2   3  16        1.68        5.02      5.82 o 
  -1   3  16       60.50       53.18      6.57 o 
  -4   4  16        6.71        5.45      5.29 o 
  -3   4  16        4.95        0.02      5.94 o 
  -2   4  16       73.34       76.32      7.41 o 
  -1   4  16       58.13       56.42      7.14 o 
   0   4  16        6.04        2.19      5.63 o 
   4   4  16        6.71       12.09      4.90 o 
  -2   5  16       46.19       41.96      6.16 o 
  -1   5  16        0.40       -0.56      5.25 o 
   0   5  16       20.79       15.06      6.22 o 
   1   5  16        0.36        2.88      5.34 o 
   3   5  16        8.63       17.29      4.99 o 
  -3   6  16       40.12       48.41      5.50 o 
  -2   6  16        0.22       -6.87      5.22 o 
  -1   6  16       71.59       70.97      7.75 o 
   0   6  16        8.06        9.43      5.96 o 
   1   6  16       71.28       72.45      5.96 o 
   2   6  16        0.21       11.77      4.67 o 
   3   6  16       40.27       38.23      5.17 o 
  -3   7  16        5.12        3.92      4.69 o 
  -2   7  16       20.54       21.56      5.01 o 
  -1   7  16        5.38        8.50      5.22 o 
   0   7  16       32.76       37.00      6.65 o 
   1   7  16        5.34        5.97      4.14 o 
   2   7  16       20.66       23.35      4.39 o 
   3   7  16        5.19        3.61      3.56 o 
   4   7  16        2.71        1.19      4.58 o 
  -3   8  16        7.32        4.37      4.40 o 
  -2   8  16        7.91        8.57      4.85 o 
  -1   8  16        8.36        3.16      4.83 o 
   0   8  16       34.96       37.68      4.81 o 
   1   8  16        8.32       10.77      3.93 o 
   2   8  16        7.79       20.71      7.92 o 
   3   8  16        7.28        9.25      3.45 o 
  -3   9  16       16.47       15.98      3.89 o 
  -2   9  16        9.98       15.00      5.15 o 
  -1   9  16        1.79        9.01      5.04 o 
   0   9  16       41.76       45.50      4.46 o 
   1   9  16        1.73        2.45      3.63 o 
   2   9  16       10.19       11.39      3.36 o 
   3   9  16       16.59       18.79      5.92 o 
  -2  10  16        6.99       12.26      4.21 o 
  -1  10  16        5.27        5.84      4.41 o 
   0  10  16        3.18        6.22      3.59 o 
   1  10  16        5.30        6.40      3.31 o 
   2  10  16        7.16        4.02      3.00 o 
  -1  11  16        2.62        0.95      3.69 o 
   0  11  16        7.97       12.20      4.04 o 
   1  11  16        2.56        2.61      2.99 o 
  -1   1  17        3.54        7.94      5.48 o 
  -2   2  17        2.88        3.59      5.92 o 
  -1   2  17       38.36       34.91      5.62 o 
  -2   3  17       32.50       44.40      5.69 o 
  -1   3  17       58.23       68.20      7.10 o 
   0   3  17        4.62        4.53      5.27 o 
   4   3  17       34.20       37.67      3.98 o 
  -2   4  17        9.81       10.30      5.02 o 
  -1   4  17       15.87       19.21      4.96 o 
   0   4  17        1.27       -2.16      5.27 o 
   1   4  17       16.05       24.21      6.09 o 
   3   4  17        1.41        2.69      4.05 o 
  -2   5  17       28.70       28.52      5.20 o 
  -1   5  17        6.62        5.70      5.03 o 
   0   5  17       45.35       54.70      7.06 o 
   1   5  17        6.64       12.51      4.00 o 
   2   5  17       28.62       23.23      4.99 o 
   3   5  17        3.76       -0.23      4.06 o 
   4   5  17        6.66       -0.55      4.09 o 
  -2   6  17        2.65        5.90      4.59 o 
  -1   6  17        6.51       -0.08      4.73 o 
   0   6  17       26.30       22.33      5.91 o 
   1   6  17        6.38        2.23      3.82 o 
   2   6  17        2.65        7.15      3.52 o 
   3   6  17        0.20        2.54      3.19 o 
  -2   7  17        3.67       -0.23      4.24 o 
  -1   7  17       10.50        9.78      4.76 o 
   0   7  17       56.84       62.04      6.79 o 
   1   7  17       10.73        7.02      3.69 o 
   2   7  17        3.70        1.25      3.26 o 
   3   7  17        8.71        7.14      3.11 o 
  -2   8  17        3.63        1.27      3.84 o 
  -1   8  17       29.58       34.37      5.11 o 
   0   8  17        2.74        4.32      4.67 o 
   1   8  17       29.38       31.01      3.81 o 
   2   8  17        3.62        5.31      2.96 o 
  -2   9  17       20.08       27.33      3.95 o 
  -1   9  17        2.90        2.18      3.97 o 
   0   9  17       52.33       57.66      5.84 o 
   1   9  17        2.82        2.56      3.09 o 
   2   9  17       19.94       20.20      2.81 o 
  -1  10  17       33.61       34.02      4.28 o 
   0  10  17        0.66       -2.93      3.43 o 
   1  10  17       33.81       34.98      3.20 o 
   1   0  18        2.80        1.98      5.50 o 
  -1   1  18       18.09       24.31      5.21 o 
   1   1  18       18.08       13.11      5.26 o 
  -1   2  18        0.88        3.78      4.72 o 
   0   2  18        1.90        4.24      4.66 o 
  -1   3  18       21.73       18.54      5.11 o 
   0   3  18        0.16       -3.06      4.88 o 
   1   3  18       21.87       29.09      5.82 o 
   2   3  18       26.88       28.89      5.47 o 
   3   3  18        5.94        6.20      3.53 o 
  -1   4  18        0.41       -4.81      4.54 o 
   0   4  18        3.27        0.84      4.55 o 
   1   4  18        0.43        2.64      4.73 o 
   2   4  18       44.03       46.71      5.02 o 
   3   4  18       14.28       12.94      4.29 o 
  -2   5  18       29.58       34.59      4.39 o 
  -1   5  18        2.77        5.67      4.00 o 
   0   5  18        3.79        2.35      5.10 o 
   1   5  18        2.83        7.16      4.41 o 
   2   5  18       29.54       29.00      3.53 o 
   3   5  18        2.04        6.14      2.59 o 
  -2   6  18        9.58        9.46      3.85 o 
  -1   6  18        6.21        9.03      4.30 o 
   0   6  18        0.82       -0.07      4.33 o 
   1   6  18        6.25       11.24      4.43 o 
   2   6  18        9.58        8.51      2.97 o 
  -2   7  18        1.24        2.98      3.44 o 
  -1   7  18       22.57       30.80      4.37 o 
   0   7  18        0.20        3.43      3.88 o 
   1   7  18       22.69       23.45      4.69 o 
   2   7  18        1.26       -2.36      3.35 o 
  -1   8  18       16.07       19.39      3.95 o 
   0   8  18        0.19        4.49      3.81 o 
   1   8  18       16.28       12.17      3.41 o 
   1   0  19        0.01       -3.52      4.68 o 
  -1   1  19        6.30        6.00      4.29 o 
   0   1  19        1.71        1.90      3.51 o 
   1   1  19        6.27        4.95      4.33 o 
  -1   2  19        7.03        9.60      4.11 o 
   0   2  19        0.68        0.35      3.82 o 
   1   2  19        6.98       11.77      4.60 o 
   2   2  19       10.60       11.04      4.11 o 
  -1   3  19       23.08       21.25      4.08 o 
   0   3  19       10.62        8.32      3.95 o 
   1   3  19       23.13       26.59      4.62 o 
   2   3  19       16.51       20.70      4.22 o 
  -1   4  19        6.75       10.86      3.85 o 
   0   4  19        4.08        8.76      3.75 o 
   1   4  19        6.82       12.30      4.07 o 
   2   4  19        0.69        3.86      3.29 o 
  -1   5  19       20.44       22.62      3.90 o 
   0   5  19        7.48        6.95      3.35 o 
   1   5  19       20.37       27.95      4.35 o 
   0   6  19        0.31       -2.25      3.04 o 
   0   0  20       41.91       39.24      3.85 o 
   0   1  20        3.82        0.03      2.47 o 
                                                 
